# Supplementary material for: Gene expression patterns associated with blood-feeding in the malaria mosquito Anopheles gambiae
Source: BMC Genomics. 2005 Jan 14;6:5. doi: 10.1186/1471-2164-6-5 (PMC546002; doi:10.1186/1471-2164-6-5)
Supplement: Additional File 1 — Supplementary Table S1 in a Microsoft Excel format where gene annotations for all 413 at least twofold differentially expressed gene products are given. [file 1471-2164-6-5-S1.xls]

## Sheet: Simplified Tables
Amino Acid and Derivative Metabolism and Transport	1	8	2
Apoptosis	1	0	0
Cell Adhesion	1	1	0
Cell Cycle	1	3	3
Cell-cell Signalling	3	0	1
Cellular Proliferation	0	0	2
Chromatin Assembly/Dissasembly	0	0	6
Cytoskeleton Organization and Biogenesis	1	0	2
Fatty Acid/Lipid Metabolism and Transport	1	0	2
Immune/Defense Response	1	0	3
Ion Transport	3	3	1
Lysosomal Enzymatic Digestion	0	0	2
Melanization	0	1	0
Muscle-related	1	0	0
Nucleobase/Nucleoside/Nucleotide/Nucleic acid Metabolism and Transport	4	1	3
Oxidative Phosphorylation	8	5	1
Protein Digestion	5	6	3
Protein Folding	3	5	4
Protein Modification, Metabolism, Transport, and Localization	5	12	8
Receptor-mediated Endocytosis	1	0	2
Response to Oxidative Stress	2	1	3
Senescence	1	0	0
Signal Transduction	2	1	2
Simple/Complex Carbohydrate Metabolism and Transport	5	0	2
Structural	4	3	2
Transcription and mRNA Processing	2	5	6
Translation	12	10	4
Unknown	79	55	71
Vitamin/Vitamin Derivative/Cofactor Metabolism and Transport	2	0	0
Vitellogenesis/Oogenesis	1	12	7
Xenobiotic Metabolism and Transport	2	0	2

## Sheet: 418 Unique
1	#	IRB2_G06_2	IRB2_G06	2219	0	0	1	1	332	8807	4104603	4104927	0	D	BM623281	17000687478214 A.Gam.ad.cDNA1	1e-167	TC11496	Enzyme	Simple/Complex Carbohydrate Metabolism and Transport	TIGR Gene Index	GO:0008177(succinate dehydrogenase (ubiquinone))	GO:0006099(tricarboxylic acid cycle)	GO:0008136(succinate dehydrogenase complex (sensu Eukarya))	NA	similar to succinate dehydrogenase Ip subunit {Gallus gallus}, partial (84%)	agCP3730
1	#	RB_04_F10_080	RB4_F10	208	5	1	0	6	113	8807	11185942	11186021	7e-39	D	BM643580	17000687312543 A.Gam.ad.cDNA1	6e-37	TC11168	Enzyme	Transcription and mRNA Processing	TIGR Gene Index	GO:0008186(RNA dependent adenosinetriphosphatase)+ GO:0003724(RNA helicase) + GO:0003723(RNA binding)	GO:0006396(RNA processing)	GO:0005634(nucleus)	NA	weakly similar to CG10077 gene product {D. melanogaster}, partial (51%)	agCP7801
1	#	RB_16_B10_078	RB16_B10	799	0	1	0	1	576	8807	151806	152381	0	D	AJ281669	4A3A-P8H11-F An. gambiae immune competent 4A3A	0	TC12573	Binding	Binding	GadFly	rexin	NA	NA	NA	similar to rexin L2 {D. melanogaster}, partial (7%)	ebiP9261
1	#	S27_B06_S27	S27_B06	70	1	0	0	1	193	8807	2833737	2833880	4e-76	D	BM606182	17000659103246 A.Gam.ad.cDNA.blood1	1e-06	TC17544	Unknown	Unknown	TIGR Gene Index	NA	NA	NA	NA	NA	agCP3751
1	#	IRB21_G05_IRB21	IRB21_G05	660	0	0	1	1	332	8807	12211169	12211500	0	D	BM585833	17000687308617 A.Gam.ad.cDNA.blood1	1e-177	NA	Unknown	Unknown	NA	NA	NA	NA	NA	NA	NA
1	#	CL369CT436CN1017	S26_H06	343	3	1	0	4	781	8807	9203555	9203989	0	D	BM654970	17000687385388 A.Gam.ad.cDNA1	0	TC10936	Unknown	Unknown	TIGR Gene Index	NA	NA	NA	NA	NA	NA
1		S23_F03_S23	S23_F03	948	1	0	0	1	457	8807	11918833	11919145	1e-176	D	BM590005	17000687375739 A.Gam.ad.cDNA.blood1	2e-65	TC14952	Unknown	Unknown	TIGR Gene Index	NA	NA	NA	NA	NA	NA
1	#	IRB1_1_D10_079	IRB1Q1_D10	832	1	0	1	2	318	8811	1718220	1718532	1e-151	D	BM635649	17000687559053 A.Gam.ad.cDNA1	3e-64	TC14492	Defense/Immunity P+S103rotein	Immune/Defense Response	TIGR Gene Index	GO:0004888(transmembrane receptor)	GO:0006952(defense response) + GO:0006960(antimicrobial humoral response (sensu Invertebrata)); GO:0006963(antibacterial polypeptide induction) + GO:0006966(antifungal humoral response (sensu Invertebrata)) + GO:0006967(antifungal polypeptide induction) + GO:00	GO:0016021(integral membrane protein); GO:0005887(integral plasma membrane protein)	NA	weakly similar to Toll (AgToll) {An. gambiae}, partial (20%)	agCP4196
1		S26_D09_S26	S26_D09	563	1	0	0	1	280	8816	4477426	4477652	3e-96	D	BM651785	17000687374576 A.Gam.ad.cDNA1	1e-110	TC20590	Unknown	Unknown	TIGR Gene Index	NA	NA	NA	NA	NA	NA
1		S2Q_4_H10_089	S2Q4_H10	2474	1	0	0	1	195	8823	166422	166611	2e-62	D	BM626785	17000687496148 A.Gam.ad.cDNA1	5e-61	TC13230	Enzyme	Unknown	GadFly	sulfotransferase	NA	NA	NA	weakly similar to CG5428 gene product {D. melanogaster}, partial (63%)	agCP10551
1		RB_06_A04_022	RB6_A04	781	0	1	0	1	367	8835	102916	102973	2e-24	D	BM647699	17000687324234 A.Gam.ad.cDNA1	4e-23	TC11269	Structural Molecule	Translation	TIGR Gene Index	structural constituent of ribosome	protein biosynthesis	60S ribosomal subunit	NA	similar to ribosomal protein L31 - forest day mosquito, partial (95%)	agCP10269
1		S27_C06_S27	S27_C06	2048	1	0	0	1	318	8849	224255	224574	1e-154	D	BM645341	17000687316352 A.Gam.ad.cDNA1	2e-12	NA	Unknown	Unknown	NA	NA	NA	NA	NA	NA	NA
1	#	CL433CT503CN1108	S22_G08	624	2	0	0	2	855	8851	1378596	1379045	0	D	BM630064	17000687500844 A.Gam.ad.cDNA1	0	TC14732	Unknown	Unknown	TIGR Gene Index	NA	NA	NA	NA	NA	NA
1	#	CL448CT518CN1130	S33_B02	3317	1	0	0	1	270	8859	5869682	5869920	1e-92	D	BM603617	17000687073108 A.Gam.ad.cDNA.blood1	1e-122	TC15439	Unknown	Unknown	TIGR Gene Index	NA	NA	NA	NA	NA	NA
1	#	S33_D02_S33	S33_D02	2084	1	0	0	1	589	8859	8641231	8641531	1e-126	D	BM635139	17000687556623 A.Gam.ad.cDNA1	0	NA	Unknown	Unknown	NA	NA	NA	NA	NA	NA	NA
1		IRB11_C11_IRB11	IRB11_C11	204	0	0	1	1	120	8859	6913296	6913403	2e-52	D	BM654192	17000687380279 A.Gam.ad.cDNA1	4e-51	TC13192	Enzyme	Oxidative Phosphorylation	TIGR Gene Index	NADH2 dehydrogenase (GO:0003954)	NA	NA	NA	weakly similar to NADH-UBIQUINONE OXIDOREDUCTASE AGGG SUBUNIT Homo sapiens	NA
1		S_11_F06_048	S11_F06	565	1	0	0	1	538	8859	6256028	6256413	0	D	BM616920	17000687149408 A.Gam.ad.cDNA.blood1	1e-180	TC15336	Unknown	Unknown	TIGR Gene Index	NA	NA	NA	NA	NA	NA
1		CL323CT386CN951	RB6_H03	705	0	1	0	1	100	8859	3015183	3015231	6e-20	D	BM636619	17000687562387 A.Gam.ad.cDNA1	1e-18	TC11900	Unknown	Unknown	TIGR Gene Index	NA	NA	NA	NA	weakly similar to mucin-like glycoprotein 900 - Cryptosporidium parvum, partial (12%)	agCP1095
1		IRB1_3_E02_008	IRB1Q3_E02	2164	0	0	1	1	404	8888	1109000	1109208	1e-110	D	AJ285310	4A3B-AAI-A-06-R An. gambiae immune competent 4A3B	4e-88	TC18192	Unknown	Unknown	TIGR Gene Index	NA	NA	NA	NA	NA	NA
1	#	S22_B11_S22	S22_B11	1007	1	0	0	1	707	8898	1146044	1146750	0	D	BM578612	17000687165871 A.Gam.ad.cDNA.blood1	0	NA	Unknown	Unknown	NA	NA	NA	NA	NA	NA	NA
1		S_6_D01_011	S6_D01	364	1	0	0	1	222	8898	291899	292103	3e-68	D	AJ280660	4A3A-AAS-B-06-F An. gambiae immune competent 4A3A	1e-83	TC12728	Unknown	Vitamin/Vitamin Derivative/Cofactor Metabolism and Transport	TIGR Gene Index	NA	GO:0006777(Mo-molybdopterin cofactor biosynthesis)	NA	NA	weakly similar to GH02855p {D. melanogaster}, partial (40%)	ebiP3476
1		S19_D07_S19	S19_D07	764	1	0	0	1	283	8898	2292874	2293042	7e-91	D	BM584541	17000687280736 A.Gam.ad.cDNA.blood1	2e-89	NA	Unknown	Unknown	NA	NA	NA	NA	NA	NA	NA
1	#	IRB9_F05_IRB9	IRB9_F05	473	1	0	1	2	752	8900	2880739	2881240	0	D	BM644570	17000687314549 A.Gam.ad.cDNA1	0	TC16225	Unknown	Unknown	TIGR Gene Index	NA	NA	NA	NA	NA	NA
1	#	IRB1_H12_1	IRB1_H12	2154	0	0	1	1	733	8905	718888	719499	0	D	BM586550	17000687317976 A.Gam.ad.cDNA.blood1	0	TC12654	Unknown	Unknown	TIGR Gene Index	NA	NA	NA	NA	NA	NA
1	#	CL186CT242CN663	IRB1Q2_A06	1030	1	0	2	3	582	8933	1408291	1408868	0	D	BM633658	17000687507568 A.Gam.ad.cDNA1	0	TC12443	Unknown	Unknown	TIGR Gene Index	NA	NA	NA	NA	weakly similar to CG13887 gene product {D. melanogaster}, partial (71%)	agCP11870
1	#	S20_H06_S20	S20_H06	790	1	0	0	1	611	8960	16546184	16546523	1e-178	D	AL694055	AL694055 NAP1 NAP1-P16-B-10-5.	5e-42	NA	Unknown	Unknown	NA	NA	NA	NA	NA	NA	NA
1	#	IRB10_A03_IRB10	IRB10_A03	1912	0	0	1	1	371	8960	12826992	12827338	1e-173	D	AJ285012	4A3B-AAE-H-03-R An. gambiae immune competent 4A3B	1e-171	TC13426	Unknown	Unknown	TIGR Gene Index	NA	NA	NA	NA	NA	NA
1		IRB1_H08_1	IRB1_H08	742	0	0	1	1	604	8960	21754445	21755042	0	D	BM596104	17000687477758 A.Gam.ad.cDNA.blood1	2e-97	NA	Unknown	Unknown	NA	NA	NA	NA	NA	NA	NA
1	#	CL427CT497CN1101	S2Q3_G06	887	2	0	0	2	736	8963	1984962	1985317	0	D	BM621097	17000687445892 A.Gam.ad.cDNA1	1e-175	TC11809	Unknown	Unknown	TIGR Gene Index	NA	NA	NA	NA	weakly similar to SD05601p {D. melanogaster}, partial (85%)	agCP9065
1	#	S22_D07_S22	S22_D07	488	1	0	0	1	95	8964	5466287	5466377	5e-40	D	BM642988	17000687311472 A.Gam.ad.cDNA1	2e-43	TC12900	Binding	Xenobiotic Metabolism and Transport	TIGR Gene Index	GO:0015034(cytochrome P450)	NA	GO:0016020(membrane); GO:0005792(microsome)	NA	weakly similar to cytochrome P450 CYP6N3v3 {Aedes albopictus}, partial (96%)	agCP11452
1	#	CL450CT520CN1132	S2Q3_E04	1055	2	0	0	2	588	8964	11637309	11637684	0	D	BM654965	17000687385383 A.Gam.ad.cDNA1	0	TC11402	Unknown	Unknown	TIGR Gene Index	NA	NA	NA	NA	NA	agCP11509
1	#	CL455CT525CN1141	S1_E07	114	2	0	0	2	513	8964	1050496	1051003	0	D	BM593195	17000687441396 A.Gam.ad.cDNA.blood1	1e-167	TC11646	Unknown	Unknown	TIGR Gene Index	NA	NA	NA	NA	NA	NA
1		RB_01_B11_090	RB1_B11	1646	0	1	0	1	108	8964	10272436	10272534	3e-31	D	BM591442	17000687386098 A.Gam.ad.cDNA.blood1	6e-25	TC14326	Unknown	Unknown	TIGR Gene Index	NA	NA	NA	NA	similar to CG14037 gene product {D. melanogaster}, complete	agCP11166
1	#	IRB7_H05_7	IRB7_H05	468	0	0	1	1	145	8976	179907	180049	2e-71	D	BM587916	17000687321801 A.Gam.ad.cDNA.blood1	3e-15	TC12046	Unknown	Unknown	TIGR Gene Index	NA	NA	NA	NA	NA	agCP5362 ^^agCP7715 ^^agCP4094 ^^agCP2743 ^^agCP10382 ^^agCP15377 ^^agCP7807 [An
1	#	RB_20_G11_085	RB20_G11	2046	0	1	0	1	410	8979	792641	792900	1e-145	D	BM647839	17000687324433 A.Gam.ad.cDNA1	0	TC12533	Enzyme	Oxidative Phosphorylation	TIGR Gene Index	GO:0003954(NADH dehydrogenase); GO:0008137(NADH dehydrogenase (ubiquinone))	GO:0006814(sodium transport)	GO:0005759(mitochondrial matrix)	NA	similar to CG6020 gene product {D. melanogaster}, partial (88%)	agCP9000
1	#	S21_G05_S21	S21_G05	337	2	0	0	2	153	8980	13132183	13132303	1e-61	D	BM657650	17000687437420 A.Gam.ad.cDNA1	2e-49	TC10889	Enzyme Regulator	Amino Acid and Derivative Metabolism and Transport	Amigo	enzyme regulator; enzyme inhibitor; ornithine decarboxylase inhibitor	cell growth and/or maintenance; metabolism; amino acid and derivative metabolism; amine metabolism; polyamine metabolism + cell growth and/or maintenance; metabolism; amino acid and derivative metabolism; amino acid derivative metabolism; polyamine metabo	NA	NA	similar to ornithine decarboxylase antizyme {Aedes aegypti}, partial (75%)	NA
1	#	RB_13_E12_088	RB13_E12	667	0	1	0	1	446	8980	13336913	13337355	0	D	BM656902	17000687436198 A.Gam.ad.cDNA1	1e-103	TC10722	Motor	Muscle-related	TIGR Gene Index	GO:0008307(structural constituent of muscle) + GO:0008570(myosin ATPase)	GO:0003776(muscle motor); GO:0006941(striated muscle contraction)	GO:0016459(myosin); GO:0005859(muscle myosin); GO:0005863(striated muscle thick filament)	NA	similar to myosin heavy chain {D. melanogaster}, partial (56%)	agCP8502
1	#	S33_A05_S33	S33_A05	1919	1	0	0	1	368	8980	8593011	8593373	1e-172	D	AJ283977	4A3B-AAH-F-04-F An. gambiae immune competent 4A3B	1e-152	TC11768	Unknown	Unknown	TIGR Gene Index	NA	NA	NA	NA	similar to CG2076 gene product {D. melanogaster}, partial (81%)	agCP8526
1		RB_07_F07_060	RB7_F07	50	1	1	0	2	157	8980	14210313	14210379	1e-22	D	BM616745	17000687149173 A.Gam.ad.cDNA.blood1	1e-13	TC12034	Chaperone	Protein Folding	TIGR Gene Index	GO:0003754(chaperone); GO:0008077(HSP70/HSP90 organizing protein)	NA	NA	NA	similar to Hop gene product {D. melanogaster}, partial (65%)	agCP8364
1	#	S26_E08_S26	S26_E08	1718	1	0	0	1	67	8986	6463848	6463913	4e-25	D	BM656740	17000687389186 A.Gam.ad.cDNA1	1e-23	TC12049	Enzyme	Simple/Complex Carbohydrate Metabolism and Transport	Amigo	UDP-glucose 4-epimerase	NA	NA	NA	similar to CG5955 gene product {D. melanogaster}, partial (93%)	agCP9292
1	#	IRB3_2_G12_097	IRB3Q2_G12	389	0	0	1	1	236	8986	1749392	1749622	1e-98	D	BM628987	17000687499388 A.Gam.ad.cDNA1	2e-98	TC10968	Enzyme	Protein Folding	TIGR Gene Index	GO:0003755(peptidyl-prolyl cis-trans isomerase) + GO:0005528(FK506 binding)	GO:0006457(protein folding)	GO:0005737(cytoplasm)	NA	weakly similar to CG7598 gene product {D. melanogaster}, partial (51%)	NA
1	#	IRB1_A01_1	IRB1_A01	551	0	0	1	1	597	8986	7902611	7903181	0	D	BM628892	17000687499263 A.Gam.ad.cDNA1	0	TC16800	Unknown	Unknown	TIGR Gene Index	NA	NA	NA	NA	NA	NA
1	#	IRB17_G08_IRB17	IRB17_G08	1496	0	0	1	1	279	8986	7970604	7970839	1e-105	D	BM630550	17000687501601 A.Gam.ad.cDNA1	3e-67	TC19702	Unknown	Unknown	TIGR Gene Index	NA	NA	NA	NA	NA	NA
1		CL438CT508CN1115	S23_H02	747	2	0	0	2	506	8986	4821074	4821336	1e-129	D	BM653321	17000687378120 A.Gam.ad.cDNA1	0	TC14633	Unknown	Unknown	TIGR Gene Index	NA	NA	NA	NA	NA	NA
1		RB_02_D08_063	RB2_D08	1658	0	1	0	1	130	8986	11635135	11635250	4e-35	D	BM594393	17000668645122 A.Gam.ad.cDNA.blood1	9e-34	TC13517	Unknown	Unknown	TIGR Gene Index	NA	NA	NA	NA	weakly similar to CG8963 gene product {D. melanogaster}, partial (33%)	agCP9308
1	#	S16_C03_16	S16_C03	1349	1	0	0	1	64	8987	4244896	4244958	1e-11	D	BM640715	17000687284451 A.Gam.ad.cDNA1	2e-10	TC11006	Enzyme	Simple/Complex Carbohydrate Metabolism and Transport	TIGR Gene Index	GO:0030060(L-malate dehydrogenase)	GO:0000004(biological_process unknown)	GO:0005759(mitochondrial matrix)	NA	weakly similar to CG7998 gene product {D. melanogaster}, complete	agCP12505 ^^ebiP7934 ^^
1	#	CL33CT60CN215	IRB11_E01	1421	0	0	1	1	176	8987	11564750	11564911	7e-87	D	BM646299	17000687320272 A.Gam.ad.cDNA1	1e-73	TC11742	Apoptosis R+S38egulator	Apoptosis	Amigo	apoptosis regulator	apoptosis	NA	NA	weakly similar to apoptosis-regulating basic protein {Rattus norvegicus}, partial (87%)	agCP12752
1	#	S_9_C04_023	S9_C04	1921	1	0	0	1	302	8987	7180948	7181238	1e-158	D	BM588381	17000687323365 A.Gam.ad.cDNA.blood1	1e-149	TC12289	Unknown	Unknown	TIGR Gene Index	NA	NA	NA	NA	NA	NA
1	#	CL360CT425CN1002	S24_C05	161	1	0	0	1	179	8847	336503	336680	7e-84	N	U02930	An. gambiae G3 actin 1D gene, complete cds	1e-61	Actin 1D	Structural Molecule	Cytoskeleton Organization and Biogenesis	Amigo	structural molecule; structural constituent of cytoskeleton	cytoskeleton organization and biogenesis	cytoskeleton; actin cytoskeleton	NA	NA
1	#	CL372CT439CN1024	RB6_D11	1144	0	2	0	2	602	8980	7905579	7906172	0	N	AY137768	An. gambiae porin gene, complete cds	1e-148	Porin	Transporter	Ion Transport	Amigo	voltage-dependent ion-selective channel	NA	NA	NA	NA
1	#	S16_F10_16	S16_F10	1348	1	0	0	1	63	8986	4317139	4317198	3e-07	N	AF283269	An. gambiae ribosomal protein S26 (IrpS26) mRNA, complete cds	8e-06	RpS26	Structural Molecule	Translation	Amigo	structural constituent of ribosome	protein biosynthesis	40S ribosomal subunit	NA	NA
1		S_10_E11_084	S10_E11	2004	1	0	0	1	222	8807	6388220	6388441	1e-120	U	NA	NA	NA	NA	Unknown	Unknown	NA	NA	NA	NA	NA	NA	NA
1	#	RB_06_C03_019	RB6_C03	2157	0	1	0	1	502	8811	132604	133097	0	U	NA	NA	NA	NA	Unknown	Unknown	NA	NA	NA	NA	NA	NA	NA
1	#	IRB2_H10_2	IRB2_H10	2220	0	0	1	1	281	8823	2392542	2392819	1e-137	U	NA	NA	NA	NA	Unknown	Unknown	NA	NA	NA	NA	NA	NA	NA
1	#	S25_F04_S25	S25_F04	720	1	0	0	1	778	8844	16372	16814	0	U	NA	NA	NA	NA	Unknown	Unknown	NA	NA	NA	NA	NA	NA	NA
1		IRB15_E08_IRB15	IRB15_E08	863	0	0	1	1	511	8846	11071744	11072098	1e-158	U	NA	NA	NA	NA	Unknown	Unknown	NA	NA	NA	NA	NA	NA	NA
1		S19_E08_S19	S19_E08	224	1	0	0	1	189	8848	1240750	1240873	2e-59	U	NA	NA	NA	NA	Unknown	Unknown	NA	NA	NA	NA	NA	NA	NA
1	#	S16_G08_16	S16_G08	1316	1	0	0	1	231	8851	1293562	1293706	1e-59	U	NA	NA	NA	NA	Unknown	Unknown	NA	NA	NA	NA	NA	NA	NA
1	#	S17_G05_S17	S17_G05	941	1	0	0	1	296	8859	2589922	2590114	5e-86	U	NA	NA	NA	NA	Unknown	Unknown	NA	NA	NA	NA	NA	NA	NA
1		IRB2_3_A09_066	IRB2Q3_A09	2431	0	0	1	1	464	8859	915146	915573	0	U	NA	NA	NA	NA	Unknown	Unknown	NA	NA	NA	NA	NA	NA	NA
1	#	RB_17_C08_055	RB17_C08	759	0	1	0	1	453	8900	1123523	1123754	1e-114	U	NA	NA	NA	NA	Unknown	Unknown	NA	NA	NA	NA	NA	NA	NA
1	#	S24_B04_S24	S24_B04	870	1	0	0	1	439	8960	3476126	3476341	1e-118	U	NA	NA	NA	NA	Unknown	Unknown	NA	NA	NA	NA	NA	NA	NA
1	#	S2Q_2_B11_090	S2Q2_B11	2357	1	0	0	1	213	8960	10984948	10985055	2e-47	U	NA	NA	NA	NA	Unknown	Unknown	NA	NA	NA	NA	NA	NA	NA
1		S_1_B11_090	S1_B11	187	1	0	0	1	132	8960	9905073	9905202	1e-65	U	NA	NA	NA	NA	Unknown	Unknown	NA	NA	NA	NA	NA	NA	NA
1		S_10_C12_087	S10_C12	2117	1	0	0	1	273	8963	1575004	1575205	1e-73	U	NA	NA	NA	NA	Unknown	Unknown	NA	NA	NA	NA	NA	NA	NA
1	#	S26_C02_S26	S26_C02	2076	1	0	0	1	628	8964	11275307	11275931	0	U	NA	NA	NA	NA	Unknown	Unknown	NA	NA	NA	NA	NA	NA	NA
1	#	IRB11_A09_IRB11	IRB11_A09	332	0	0	1	1	580	8972	368726	369282	0	U	NA	NA	NA	NA	Unknown	Unknown	NA	NA	NA	NA	NA	NA	NA
1	#	S33_H03_S33	S33_H03	2328	1	0	0	1	591	8980	6232248	6232545	1e-152	U	NA	NA	NA	NA	Unknown	Unknown	NA	NA	NA	NA	NA	NA	NA
1		S23_C08_S23	S23_C08	80	1	1	0	2	276	8980	11408263	11408424	1e-61	U	NA	NA	NA	NA	Unknown	Unknown	NA	NA	NA	NA	NA	NA	NA
1		S_1_G03_021	S1_G03	1737	1	0	0	1	93	8984	7679708	7679797	1e-37	U	NA	NA	NA	NA	Unknown	Unknown	NA	NA	NA	NA	NA	NA	NA
1	#	IRB8_E06_IRB8	IRB8_E06	2037	0	0	1	1	446	8987	4492791	4493234	0	U	NA	NA	NA	NA	Unknown	Unknown	NA	NA	NA	NA	NA	NA	NA
1		IRB11_G03_IRB11	IRB11_G03	604	0	0	1	1	300	8987	12080430	12080560	4e-68	U	NA	NA	NA	NA	Unknown	Unknown	NA	NA	NA	NA	NA	NA	NA
1		IRB21_C05_IRB21	IRB21_C05	2192	0	0	1	1	94	NA	NA	NA	NA	U	NA	NA	NA	NA	Unknown	Unknown	NA	NA	NA	NA	NA	NA	NA
1	#	CL50CT79CN270	IRB15_F02	115	1	0	2	3	788	6185	198	978	0	X	BAB33421	(AB049723) putative senescence-associated protein [Pisum sativum]	8e-20	Senescence-associated protein	Unknown	Senescence	Amigo	NA	death; senescence	NA	NA	NA
1		IRB1_C11_1	IRB1_C11	2229	0	0	1	1	663	7859	31440	31742	1e-168	X	EAA01346	(AAAB01008987) agCP12140	7e-77	TC12684	Unknown	Unknown	TIGR Gene Index	NA	NA	NA	NA	NA
1	#	S17_G06_S17	S17_G06	1229	1	0	0	1	515	8095	17709	18021	1e-176	X	EAA03235	(AAAB01008095) agCP2235	2e-61	Cytochrome P450 CYP9L1, TC475523	Binding	Xenobiotic Metabolism and Transport	Amigo	cytochrome P450	NA	microsome	NA	NA
1	#	CL396CT465CN1060	RB14_E07	290	0	1	0	1	611	8799	947111	947477	0	X	EAA03771	(AAAB01008799) agCP14813	2e-40	TC14874	Unknown	Unknown	TIGR Gene Index	NA	NA	NA	NA	weakly similar to CG4210 gene product {D. melanogaster}, partial (75%)
1		CL262CT324CN840	IRB3Q1_A06	1048	1	0	2	3	830	8799	2172895	2173172	1e-155	X	EAA03768	(AAAB01008799) agCP14727	4e-97	TC475055	Enzyme	Oxidative Phosphorylation	GadFly	NADH dehydrogenase (ubiquinone)	NA	NADH dehydrogenase (ubiquinone)	PF01257-complex1_24kD, PS01099-COMPLEX1_24K, PS50079-NLS_BP	similar to ref|NP_573228.1| (NM_133000) CG5703 gene product [D. melanogaster] 1e-88
1	#	S2Q_3_B01_010	S2Q3_B01	45	2	0	0	2	595	8807	1568242	1568456	1e-118	X	EAA04609	(AAAB01008807) agCP3132	7e-85	TC16071	Enzyme Regulator	Signal Transduction	GadFly	enzyme regulator; enzyme inhibitor; kinase inhibitor; protein kinase inhibitor; protein kinase C inhibitor	cell communication; signal transduction	NA	NA	weakly similar to histidine triad protein 4, RIKEN cDNA 0610010I17 (PROTEIN KINASE C INHIBITORS, similar to) Mus musculus
1	#	IRB1_2_G07_053	IRB1Q2_G07	2165	0	0	1	1	569	8807	2715384	2715927	0	X	EAA04540	(AAAB01008807) agCP3601	2e-08	TC12993	Unknown	Unknown	TIGR Gene Index	NA	NA	NA	NA	NA
1		S31_G12_S31	S31_G12	2058	1	0	0	1	304	8807	1876191	1876494	1e-171	X	EAA04595	(AAAB01008807) agCP3343	2e-44	TC12130	Unknown	Unknown	TIGR Gene Index	NA	NA	NA	NA	NA
1		CL56CT87CN289	S18_A01	528	6	7	13	26	733	8811	1048570	1049019	0	X	EAA04924	(AAAB01008811) agCP4228	9e-70	TC11178	Structural Molecule	Translation	TIGR Gene Index	GO:0003723(RNA binding) GO:0003735(structural constituent of ribosome)	GO:0006412(protein biosynthesis)	GO:0005842(cytosolic large ribosomal subunit (sensu Eukarya))	NA	similar to CG9091 gene product {D. melanogaster}, partial (97%)
1		CL261CT323CN839	S34_H09	172	2	0	2	4	562	8816	4859270	4859540	1e-130	X	EAA05108	(AAAB01008816) agCP6896	7e-65	TC18832	Antioxidant	Response to Oxidative Stress	GadFly	NA	NA	NA	PF00462-glutaredoxin, PR00160-GLUTAREDOXIN, PS00194-THIOREDOXIN	weakly similar to CG6852 (glutaredoxin) gene product {D. melanogaster}, partial (90%)
1		CL280CT341CN865	S35_B03	1979	1	0	0	1	632	8817	1518343	1518891	0	X	EAA05379	(AAAB01008817) agCP9232	5e-93	TC17379	Enzyme	Protein Modification, Metabolism, and Transport	TIGR Gene Index	GO:0003993(acid phosphatase) GO:0004725(protein tyrosine phosphatase)	protein amino acid dephosphorylation	cytoplasm	NA	weakly similar to CG9599 (primo-1;primo-2) Low molecular weight phosphotyrosine protein phosphatase 2 (EC 3.1.3.48), partial (96%)
1	#	S_9_A03_018	S9_A03	2459	1	0	0	1	533	8823	2330954	2331302	1e-178	X	EAA05449	(AAAB01008823) agCP10498	6e-63	TC19549	Binding	Nucleobase/Nucleoside/Nucleotide/Nucleic acid Metabolism and Transport	TIGR Gene Index	GO:0000166 (nucleotide binding) GO:0004002 (adenosinetriphosphatase)	NA	NA	PS00017-ATP_GTP_A, PS01215-MRP; P-loop containing nucleotide triphosphate hydrolases,	similar to CG4858 gene product {D. melanogaster}, complete
1	#	S23_B09_S23	S23_B09	1119	2	0	0	2	686	8823	2276007	2276183	9e-92	X	EAA05503	(AAAB01008823) agCP10416	1e-118	TC473206	Signal Transducer	Signal Transduction	GadFly	phospholipase A2	NA	NA	PS00118-PA2_HIS; Phospholipase A2, Phospholipase A2, PLA2,	similar to gb|AAF59258.1| (AE003841) CG11124-PA [D. melanogaster] 5e-36
1		IRB9_A02_IRB9	IRB9_A02	619	0	0	1	1	295	8846	4444213	4444300	2e-42	X	EAA06662	(AAAB01008846) agCP13539	5e-13	TC11744	Unknown	Unknown	TIGR Gene Index	NA	NA	NA	NA	weakly similar to head-elevated expression in 0.9 kb {D. melanogaster}, partial (60%)
1		CL39CT67CN232		140	5	6	10	21	704	8847	376606	376886	1e-157	X	EAA06802	(AAAB01008847) agCP7468	2e-64	TC11245	Structural Molecule	Translation	GadFly	structural constituent of ribosome	NA	40S ribosomal subunit	Ubiquitin-like	weakly similar to CG15697 gene product {Drosophila melanogaster}, partial (89%)
1		CL62CT92CN303	S25_E04	632	4	1	2	7	675	8847	521791	522022	1e-112	X	EAA06789	(AAAB01008847) agCP7485	5e-52	TC11078	Unknown	Unknown	TIGR Gene Index	NA	NA	NA	NA	NA
1	#	IRB9_A04_IRB9	IRB9_A04	2306	0	0	1	1	213	8848	994496	994707	1e-107	X	EAA07041	(AAAB01008848) agCP7215	1e-26	TC14316	Unknown	Unknown	GadFly	NA	NA	NA	PF01490-Aa_trans, PS50286-AROMATIC_AA_PERMEASE_2, Permeases for amino acids and related compounds, family II	weakly similar to GH04538p (CG8785) {D. melanogaster}, partial (86%)
1	#	IRB1_3_E12_088	IRB1Q3_E12	928	1	0	1	2	799	8849	2212541	2213322	0	X	EAA07152	(AAAB01008849) agCP10685	1e-117	TC12284	Binding	Structural	Amigo	ligand binding or carrier; carbohydrate binding; sugar binding; chitin binding + structural molecule; structural constituent of peritrophic membrane (sensu Insecta)	NA	NA	NA	similar to gb|AAM21355.1|AF373880_1 (AF373880) peritrophin-like protein 2 [Ctenocephalides felis] 6e-05
1	#	S32_H04_S32	S32_H04	2351	1	0	0	1	673	8849	272360	272638	1e-151	X	EAA07224	(AAAB01008849) agCP10779	2e-79	TC13561	Unknown	Unknown	TIGR Gene Index	NA	NA	NA	NA	NA
1	#	CL414CT483CN1087	S20_H10	113	8	0	0	8	334	8851	1605329	1605575	1e-130	X	EAA07336	(AAAB01008851) agCP10139	8e-20	TC13396	Unknown	Unknown	TIGR Gene Index	NA	NA	NA	NA	NA
1	#	RB_16_B08_062	RB16_B08	547	0	1	0	1	275	8859	7751162	7751376	1e-39	X	EAA08053	(AAAB01008859) agCP1265	1e-36	Polyubiquitin,TC11032	Protein Tagging	Protein Tagging	Amigo	protein tagging; protein degradation tagging	NA	NA	NA	NA
1	#	RB_06_F03_028	RB6_F03	1972	0	1	0	1	356	8859	2436842	2437154	1e-168	X	EAA08008	(AAAB01008859) agCP1486	2e-25	TC14725	Unknown	Signal Transduction	Amigo	NA	NA	NA	NA	weakly similar to mitochondria associated granulocyte macrophage CSF signaling molecule Magmas {Mus musculus}, partial (96%)
1	#	CL363CT429CN1009	S17_F07	381	1	1	0	2	461	8859	10582360	10582654	1e-158	X	EAA07663	(AAAB01008859) ebiP1225	2e-21	TC15946	Unknown	Unknown	TIGR Gene Index	NA	NA	NA	NA	NA
1	#	RB_06_D08_063	RB6_D08	1947	0	1	0	1	474	8859	9081185	9081388	1e-111	X	EAA07503	(AAAB01008859) agCP1684	1e-61	TC14165	Unknown	Unknown	TIGR Gene Index	NA	NA	NA	NA	weakly similar to EG:63B12.4 gene product {D. melanogaster}, partial (72%)
1		CL226CT285CN770	S33_F07	245	2	1	2	5	705	8859	9682519	9682785	1e-149	X	EAA08191	(AAAB01008859) agCP1642	8e-69	Vacuolar ATP synthase subunit F	Enzyme	Nucleobase/Nucleoside/Nucleotide/Nucleic acid Metabolism and Transport	Amigo	enzyme; hydrolase; hydrolase, acting on acid anhydrides; hydrolase, acting on acid anhydrides, in phosphorus-containing anhydrides; ATPase; adenosinetriphosphatase + ligand binding or carrier; nucleotide binding; purine nucleotide binding; adenyl nucleot	cell growth and/or maintenance; transport; ion transport; cation transport; monovalent inorganic cation transport; hydrogen transport; proton transport	cell fraction; membrane fraction	NA	NA
1		RB_10_D08_063	RB10_D08	1993	0	1	0	1	463	8859	2420420	2420803	0	X	EAA08030	(AAAB01008859) agCP1465	9e-68	TC19629	Unknown	Unknown	TIGR Gene Index	NA	NA	NA	NA	similar to CG9773 gene product {D. melanogaster}, partial (72%)
1	#	RB_04_G06_049	RB4_G06	1651	0	1	0	1	531	8888	3081382	3081874	0	X	EAA08763	(AAAB01008888) agCP7927	1e-91	TC12152	Enzyme	Protein Modification, Metabolism, and Transport	TIGR Gene Index	GO:0008237 (metallopeptidase) GO:0004177 (aminopeptidase) + GO:0004872 (receptor)	GO:0009405 (pathogenesis) EC 3.4.11.2	GO:0005886 (plasma membrane) GO:0005887 (integral plasma membrane protein)	NA	weakly similar to CG14516 gene product {D. melanogaster}, partial (23%)
1	#	CL20CT34CN128	RB19_G03	165	10	7	7	24	1122	8888	235976	236392	0	X	EAA08803	(AAAB01008888) agCP7766	1e-138	RpS3A (C3 protein), TC10779	Structural Molecule	Translation	TIGR Gene Index	GO:0003735 (structural constituent of ribosome)	GO:0006412 (protein biosynthesis)	GO:0005840 (ribosome) GO:0005843 (cytosolic small ribosomal subunit (sensu Eukarya))	NA	NA
1		RB_15_B03_026	RB15_B03	1793	0	1	0	1	323	8888	3230044	3230366	1e-166	X	AAM76200	(AY129458) RE67573p [D. melanogster]	1e-30	RE67573	Unknown	Unknown	GadFly	NA	NA	NA	NA	NA	NA
1	#	RB_12_D12_095	RB12_D12	1974	0	1	0	1	633	8898	35570	35749	5e-97	X	EAA09216	(AAAB01008898) agCP14142	2e-86	TC13702	Unknown	Receptor-mediated Endocytosis	TIGR Gene Index	NA	GO:0006901(non-selective vesicle coating) GO:0007269(neurotransmitter secretion) GO:0016183(synaptic vesicle coating)	coated vesicle; synaptic vesicle	NA	similar to LD14109p {D. melanogaster}, complete
1	#	S29_F02_S29	S29_F02	670	1	0	0	1	474	8898	3752050	3752519	0	X	EAA09175	(AAAB01008898) agCP14190	2e-50	TC14185	Unknown	Cell Cycle	TIGR Gene Index	NA	NA	NA	NA	weakly similar to ppan gene product {D. melanogaster}, partial (70%)
1		CL4CT622CN1276	S22_A06	352	3	1	1	5	658	8900	1834011	1834660	0	X	EAA09463	(AAAB01008900) agCP15122	9e-07	TC10774	Transporter	Oxidative Phosphorylation	TIGR Gene Index	hydrogen-transporting two-sector ATPase; GO:0003936 (hydrogen-transporting two-sector ATPase)	NA	GO:0005743 (mitochondrial inner membrane)	NA	similar to ATP synthase alpha chain mitochondrial precursor (EC 3.6.3.14) (Protein bellwether). [Fruit fly], complete
1		CL134CT182CN545	IRB1_D03	540	5	3	8	16	693	8900	1818327	1818758	0	X	EAA09473	(AAAB01008900) agCP14988	4e-63	TC11246	Structural Molecule	Translation	TIGR Gene Index	GO:0003723(RNA binding) GO:0003735(structural constituent of ribosome)	GO:0006412(protein biosynthesis	40S ribosomal subunit	NA	similar to gb|AAL40881.1| (AY064700) ribosomal protein S24 [Aedes aegypti] 1e-58
1	#	CL313CT374CN930	RB18_D04	603	2	1	2	5	863	8904	602300	602735	0	X	EAA09623	(AAAB01008904) agCP15574	7e-53	TC10924	Unknown	Unknown	TIGR Gene Index	NA	NA	NA	NA	weakly similar to RE56733p {D. melanogaster}, complete
1	#	CL196CT253CN686	S24_G10	232	6	7	4	17	832	8933	1604854	1605190	0	X	EAA09923	(AAAB01008933) agCP11784	1e-106	RpS7, TC10956	Structural Molecule	Translation	TIGR Gene Index	GO:0003735 (structural constituent of ribosome)	GO:0006412 (protein biosynthesis)	GO:0005840 (ribosome) GO:0005843 (cytosolic small ribosomal subunit (sensu Eukarya))	NA	NA
1		CL326CT389CN955	S34_B01	501	1	0	1	2	316	8933	1104249	1104562	1e-151	X	EAA09963	(AAAB01008933) agCP11863	9e-16	TC468879	Unknown	Unknown	TIGR Gene Index	NA	NA	NA	NA	NA
1	#	CL32CT58CN213	IRB12_H04	354	0	0	2	2	858	8948	2102976	2103327	0	X	EAA10357	(AAAB01008948) agCP2160	1e-145	TC468272	Unknown	Unknown	TIGR Gene Index	NA	NA	NA	NA	NA
1	#	IRB1_4_F07_060	IRB1Q4_F07	98	0	3	4	7	512	8952	570503	570743	1e-134	X	EAA10598	(AAAB01008952) agCP4445	1e-59	TC11778	Transporter	Oxidative Phosphorylation	GadFly	hydrogen-transporting two-sector ATPase	NA	proton-transporting ATP synthase complex, coupling factor F(0)	NA	weakly similar to ref|NP_477194.1| (NM_057846) ATPsyn-Cf6-P1 [D. melanogaster] sp|Q24407|ATPR_DROME ATP synthase coupling factor 6, mitochondrial precursor (F6)
1	#	IRB13_H08_IRB13	IRB13_H08	205	4	1	2	7	679	8960	14269089	14269404	1e-178	X	EAA11578	(AAAB01008960) agCP5849	1e-113	TC11780	Signal Transducer	Cell-cell Signalling	Ribeiro	excitatory extracellular ligand-gated ion channel	NA	NA	NA	NA
1	#	S2Q_2_B05_042	S2Q2_B05	2020	1	0	0	1	512	8960	20725267	20725762	0	X	EAA10987	(AAAB01008960) agCP5738	1e-71	TC11455	Unknown	Unknown	TIGR Gene Index	NA	NA	NA	NA	weakly similar to CG16758 gene product {alt 2} [D. melanogaster], partial (77%)
1		S26_G05_S26	S26_G05	1742	1	0	0	1	640	8960	14297981	14298207	1e-125	X	EAA10784	(AAAB01008960) agCP6223	1e-105	TC11216	Enzyme	Protein Digestion	GadFly	carboxypeptidase	NA	NA	PF00246-Zn_carbOpept, PR00765-CRBOXYPTASEA, PS00132-CARBOXYPEPT_ZN_1	weakly similar to GH20109p (CG8560) {D. melanogaster}, partial (62%)
1		IRB1_F04_1	IRB1_F04	86	0	0	1	1	568	8960	10010712	10011214	0	X	EAA11700	(AAAB01008960) agCP6049	2e-28	TC14831	Enzyme	Nucleobase/Nucleoside/Nucleotide/Nucleic acid Metabolism and Transport	GadFly	purine-nucleoside phosphorylase	NA	NA	NA	similar to gb|AAF47654.1| (AE003475) CG16758-PB [D. melanogaster] 2e-07
1		CL376CT444CN1029	RB20_H01	1010	1	2	1	4	746	8960	10624651	10624846	1e-110	X	EAA11356	(AAAB01008960) agCP6003	9e-55	TC11065	Structural Molecule	Translation	TIGR Gene Index	GO:0003735(structural constituent of ribosome)	GO:0006412(protein biosynthesis)	GO:0005840(ribosome) GO:0005842(cytosolic large ribosomal subunit (sensu Eukarya))	NA	weakly similar to 60S ribosomal protein L14. [Fruit fly], complete
1		RB_08_B01_010	RB8_B01	1690	0	1	0	1	139	8960	14640857	14640995	4e-70	X	EAA11594	(AAAB01008960) agCP6262	5e-13	TC13479	Transporter	Cell-cell Signalling	TIGR Gene Index	GO:0005243 (gap-junction forming channel)	NA	GO:0005921 (gap junction) GO:0015286 (innexin channel) GO:0016021 (integral membrane protein)	NA	weakly similar to Innexin Inx6 (Innexin-6) (Gap junction protein prp6) (Pas-related protein 6). [Fruit fly], partial (51%)
1	#	S30_B03_S30	S30_B03	220	1	0	0	1	570	8964	5234666	5235234	0	X	EAA12503	(AAAB01008964) agCP11075	5e-13	TC12362	Enzyme	Simple/Complex Carbohydrate Metabolism and Transport	TIGR Gene Index	GO:0003825 (alpha,alpha-trehalose-phosphate synthase (UDP-forming))	NA	NA	NA	weakly similar to BcDNA.GH08860 {D. melanogaster}, partial (31%)
1	#	RB_14_A06_038	RB14_A06	2123	0	1	0	1	321	8964	9012922	9013096	5e-95	X	EAA12854	(AAAB01008964) agCP11416	3e-46	TC10913	Transporter	Oxidative Phosphorylation	TIGR Gene Index	GO:0003936(hydrogen-transporting two-sector ATPase)	GO:0006818(hydrogen transport)	GO:0005739(mitochondrion) GO:0005754(hydrogen-transporting ATP synthase, catalytic core (sensu Eukarya))	NA	similar to CG7610 (ATPsyn-g "ATP synthase-gamma chain" mitochondrial precursor) (EC 3.6.1.34). [Fruit fly], partial (93%)
1	#	CL38CT66CN227	IRB4Q1_A06	7	3	8	9	20	581	8964	9478953	9479246	1e-165	X	EAA12215	(AAAB01008964) agCP11398	3e-72	TC11197	Structural Molecule	Protein Tagging	TIGR Gene Index	GO:0003735(structural constituent of ribosome)	GO:0000211(protein degradation tagging)	GO:0005634(nucleus) GO:0005737(cytoplasm) GO:0005840(ribosome) GO:0005842(cytosolic large ribosomal subunit (sensu Eukarya)) GO:0005843(cytosolic small ribosomal subunit	NA	weakly similar to ref|NP_476776.1| (NM_057428) RpL40-P1; Ubiquitin fusion 52 [D. melanogaster] pir||S23988 ubiquitin / ribosomal protein CEP52 - fruit fly (D. melanogaster) pir||S10319 ubiquitin / ribosomal protein CEP52 - fruit fly (Droso
1	#	RB_13_F08_064	RB13_F08	1017	1	2	1	4	809	8964	11526610	11526880	1e-147	X	EAA12328	(AAAB01008964) agCP11403	1e-124	TC11473	Transporter	Ion Transport	TIGR Gene Index	sodium/potassium-exchanging ATPase	GO:0005391(sodium/potassium-exchanging ATPase)	plasma membrane; sodium/potassium-exchanging ATPase	NA	weakly similar to CG926 (Nrv "Nervana" Nrv2) gene product {alt 2} [D. melanogaster], partial (62%)
1	#	CL154CT203CN595	RB19_H02	412	0	2	1	3	676	8964	4521922	4522461	0	X	EAA12349	(AAAB01008964) agCP11316	5e-38	TC11746	Enzyme	Protein Folding	TIGR Gene Index	GO:0003763 (chaperonin ATPase)	GO:0006457 (protein folding)	GO:0005832 (chaperonine-containing T-complex)	NA	similar to BcDNA.GM12270 {D. melanogaster}, complete
1	#	CL244CT305CN806	RB15_D02	294	0	1	0	1	513	8964	1918755	1919056	1e-170	X	EAA12738	(AAAB01008964) agCP11537	7e-63	TC16508	Unknown	Unknown	TIGR Gene Index	NA	NA	NA	NA	NA
1	#	CL168CT218CN619	IRB4_A10	173	0	2	1	3	759	8964	8224171	8224664	0	X	EAA12762	(AAAB01008964) agCP11305	1e-87	TC11972	Unknown	Unknown	TIGR Gene Index	NA	NA	NA	NA	NA
1		CL7CT9CN34	IRB2Q3_A03	637	0	0	4	4	1148	8964	9176538	9176916	0	X	EAA12900	(AAAB01008964) agCP11339	3e-98	TC11498	Signal Transducer	Signal Transduction	TIGR Gene Index	GO:0004871(signal transducer) GO:0005554(molecular_function unknown)	GO:0007165(signal transduction) GO:0030182(neuron differentiation)	GO:0030176(endoplasmic reticulum membrane, intrinsic protein)	NA	similar to CG8895 gene product {alt 5} [D. melanogaster], partial (92%)
1		RB_02_E02_008	RB2_E02	1657	0	1	0	1	534	8968	879728	880078	0	X	EAA00309	(AAAB01008986) agCP9338	4e-38	TC18254	Binding	Vitamin/Vitamin Derivative/Cofactor Metabolism and Transport	GadFly	tocopherol binding	NA	NA	NA	weakly similar to CG12926 gene product {D. melanogaster}, partial (97%)
1	#	IRB1_3_C01_003	IRB1Q3_C01	16	5	2	8	15	371	8980	7884396	7884705	1e-169	X	EAA14304	(AAAB01008980) agCP8393	1e-34	Peritrophin 1, TC464684	Binding	Structural	Amigo	ligand binding or carrier; carbohydrate binding; sugar binding; chitin binding + structural molecule; structural constituent of peritrophic membrane (sensu Insecta)	NA	NA	NA	NA
1	#	CL314CT375CN931	RB13_D07	1141	1	1	0	2	497	8980	1476299	1476552	1e-103	X	EAA13868	(AAAB01008980) agCP8407	3e-35	TC12877	Unknown	Structural	TIGR Gene Index	NA	NA	GO:0016021(integral membrane protein)	NA	weakly similar to CG9494 (Tsp29Fa "Tetraspanin 29Fa") {D. melanogaster}, partial (62%)
1		IRB2_3_F12_096	IRB2Q3_F12	133	0	0	1	1	230	8980	920109	920332	1e-115	X	EAA14516	(AAAB01008980) agCP8161	8e-05	TC12731	Unknown	Unknown	TIGR Gene Index	NA	NA	NA	NA	NA
1		CL287CT349CN879	S34_C08	1082	1	0	1	2	740	8980	15128452	15129014	0	X	EAA14170	(AAAB01008980) agCP8263	1e-38	TC11641	Unknown	Unknown	TIGR Gene Index	NA	NA	NA	NA	NA
1	#	CL143CT191CN565	S2Q2_G02	648	2	0	2	4	401	8984	1078939	1079332	0	X	EAA15148	(AAAB01008984) agCP4871	6e-40	Trypsin 4 Precursor	Enzyme	Protein Digestion	Amigo	peptidase; serine-type endopeptidase	NA	NA	NA	NA
1	#	CL449CT519CN1131	S2Q3_D01	1103	2	0	0	2	486	8984	588802	589196	0	X	EAA14816	(AAAB01008984) agCP4991	7e-17	TC11869	Transporter	Ion Transport	GadFly	water transporter	NA	NA	PF00230-MIP, PR00783-MINTRINSICP	weakly similar to LD27313p (CG7777) {D. melanogaster}, partial (72%)
1		RB_17_E02_008	RB17_E02	2047	0	1	0	1	464	8984	3583832	3584112	1e-146	X	EAA14788	(AAAB01008984) agCP4828	3e-41	TC13761	Signal Transducer	Vitellogenesis/Oogenesis	TIGR Gene Index	NA	GO:0007310(oocyte dorsal/ventral axis determination) GO:0007314(oocyte anterior/posterior axis determination) GO:0008069(dorsal/ventral axis determination\, follicular epithelium)	integral plasma membrane protein	NA	similar to CG5855 (cni-P1 "cornichon"; spindle-G) gene product. [Fruit fly], complete
1		RB_13_G03_021	RB13_G03	909	0	1	0	1	195	8984	9810450	9810635	1e-101	X	AAG45163	(AF316635) glutathione S-transferase E1 [An. gambiae]	2e-20	Glutathione S-transferase 3-1	Antioxidant	Response to Oxidative Stress	Amigo	enzyme; transferase; glutathione S-transferase	cell communication; response to external stimulus; response to biotic stimulus; defense response; immune response; humoral immune response; antimicrobial humoral response	NA	NA	NA
1		RB_06_F11_092	RB6_F11	721	0	1	0	1	608	8984	1490105	1490316	1e-109	X	EAA14891	(AAAB01008984) agCP4560	1e-83	TC20570	Unknown	Unknown	TIGR Gene Index	NA	NA	NA	NA	weakly similar to l(2)35Bg gene product {D. melanogaster}, partial (60%)
1	#	S24_A01_S24	S24_A01	1786	1	0	0	1	681	8986	6553527	6554069	0	X	AAF59083	(AE003837) CG8690-PA [D. melanogster]	9e-80	CG8690	Enzyme	Simple/Complex Carbohydrate Metabolism and Transport	GadFly	alpha-glucosidase	NA	NA	PF00128-alpha-amylase	NA
1	#	RB_08_D10_079	RB8_D10	1014	0	1	0	1	613	8986	5680340	5680951	0	X	EAA17745	(AABL01001835) putative protein potential transcriptional repressor Not4hp [Plasmodium yoelii yoelii]	1e-07	Transcriptional repressor Not4hp	Transcription Regulator	Transcription and mRNA Processing	Amigo	Transcriptional repressor	RNA polymerase transcription factor	Nucleaus	NA	NA
1		S34_G10_S34	S34_G10	2371	1	0	0	1	267	8986	8466115	8466381	1e-140	X	EAA00782	(AAAB01008986) agCP10056	1e-11	TC14918	Enzyme	Protein Modification, Metabolism, and Transport	GadFly	oxidoreductase, CH-OH group of donors	NA	NA	NA	weakly similar to CG8888 gene product {D. melanogaster}, partial (90%)
1		CL24CT41CN166	S35_G10	4	17	5	13	35	425	8986	8625188	8625445	1e-139	X	EAA00736	(AAAB01008986) agCP9893	3e-39	TC11776	Structural Molecule	Translation	Amigo	structural constituent of ribosome	protein biosynthesis	60S ribosomal subunit	NA	similar to gb|AAK92174.1|AF400202_1 (AF400202) ribosomal protein L39 [Spodoptera frugiperda] 1e-21
1	#	CL203CT262CN707	RB19_D06	273	1	6	3	10	979	8987	15653144	15653688	0	X	EAA01034	(AAAB01008987) agCP12503	1e-142	TC10941	Transporter	Oxidative Phosphorylation	TIGR Gene Index	GO:0003936(hydrogen-transporting two-sector ATPase)	GO:0000276(proton-transporting ATP synthase complex, coupling factor F(0) (sensu Eukarya)) GO:0005739(mitochondrion) GO:0005753(proton-transporting ATP synthase complex (sensu Eukarya))	proton-transporting ATP synthase complex; proton-transporting ATP synthase complex, coupling factor F(0)	NA	similar to CG4412 (ATP synthase B chain mitochondrial precursor (EC 3.6.1.34) (FO-ATP synthase subunit B)). [Fruit fly], partial (86%)
1		CL321CT383CN947	RB1_D08	994	1	1	1	3	850	8987	14946736	14947104	0	X	AAC02700	(AF045250) serine proteinase [An. gambiae]	1e-136	Serine-type peptidase	Enzyme	Protein Digestion	Amigo	NA	NA	NA	NA	NA
1		CL4CT637CN1340	S1_C09	28	18	3	0	21	955	8987	14943052	14943642	0	X	EAA01687	(AAAB01008987) agCP11956	1e-142	Serine protease (Z69978), TC10715	Enzyme	Protein Digestion	Amigo	peptidase; serine-type peptidase	NA	NA	NA	NA
1		CL57CT86CN284	S26_G10	144	6	4	7	17	373	8987	9662241	9662373	7e-67	X	EAA01351	(AAAB01008987) agCP12540	1e-42	TC10573	Structural Molecule	Translation	TIGR Gene Index	GO:0003735 (structural constituent of ribosome)	GO:0006412 (protein biosynthesis)	GO:0005840 (ribosome) GO:0005843 (cytosolic small ribosomal subunit (sensu Eukarya))	NA	homologue to ribsomal protein S29 {Culex pipiens quinquefasciatus}, complete
1		IRB4_B08_4	IRB4_B08	1073	0	0	1	1	378	8987	6517333	6517545	5e-88	X	EAA01225	(AAAB01008987) agCP11921	3e-42	TC13482	Unknown	Unknown	GadFly	NA	NA	extracellular	Immunoglobulin and major histocompatibility complex domain	weakly similar to GH12267p (CG10152 (beat-IV)) {D. melanogaster}, partial (23%)
2	#	IRB8_A04_IRB8	IRB8_A04	64	0	0	1	1	545	8807	824090	824622	0	D	BE655793	UI-M-BH0-ajh-e-02-0-UI.r1 NIH_BMAP_M_S1 Mus musculus cDNA clone	0	NA	Unknown	Unknown	NA	NA	NA	NA	NA	NA	NA
2		S30_G12_S30	S30_G12	37	1	3	0	4	137	8807	1188379	1188451	2e-29	D	BM652298	17000687375546 A.Gam.ad.cDNA1	1e-07	TC11175	Enzyme	Oxidative Phosphorylation	TIGR Gene Index	GO:0004129(cytochrome c oxidase)	GO:0006118(electron transport)	GO:0005743(mitochondrial inner membrane) GO:0005751(respiratory chain complex IV (sensu Eukarya))	NA	similar to cytochrome c oxidase subunit Va {Rhyzopertha dominica}, partial (79%)	NA
2		S_10_F09_076	S10_F09	1956	1	0	0	1	383	8807	2438588	2438880	1e-164	D	BM578678	17000687166267 A.Gam.ad.cDNA.blood1	1e-163	NA	Unknown	Unknown	NA	NA	NA	NA	NA	NA	NA
2		RB_17_G07_053	RB17_G07	1808	0	1	0	1	534	8807	1879898	1880292	0	D	BM626401	17000687495012 A.Gam.ad.cDNA1	1e-173	NA	Unknown	Unknown	NA	NA	NA	NA	NA	NA	NA
2	#	RB_04_A09_066	RB4_A09	953	0	1	0	1	317	8816	1307932	1308233	1e-127	D	BM649984	17000687370216 A.Gam.ad.cDNA1	1e-126	TC11251	Translation Regulator	Translation	TIGR Gene Index	GO:0003743(translation initiation factor); GO:0045182(translation regulator)	GO:0006413(translational initiation)	GO:0005829(cytosol)	NA	similar to translation initiation factor 5A {Spodoptera exigua}, complete	agCP6901
2	#	CL92CT131CN418	IRB14_A01	400	0	0	2	2	338	8816	3742802	3743085	1e-127	D	AJ285672	4A3B-AAV-H-09-R An. gambiae immune competent 4A3B	1e-135	TC14083	Unknown	Unknown	TIGR Gene Index	NA	NA	NA	NA	NA	NA
2		IRB9_H11_IRB9	IRB9_H11	835	0	0	1	1	344	8846	9092359	9092522	3e-74	D	AL695508	AL695508 NAP1 NAP1-P31-C-03-5.	7e-73	TC11373	Unknown	Unknown	TIGR Gene Index	NA	NA	NA	NA	NA	NA
2		CL425CT495CN1099	S33_G02	393	2	0	0	2	667	8848	882309	882782	0	D	BM652374	17000687375658 A.Gam.ad.cDNA1	0	TC11085	Transporter	Oxidative Phosphorylation	TIGR Gene Index	GO:0003936(hydrogen-transporting two-sector ATPase); GO:0000260(hydrogen-translocating V-type ATPase)	GO:0015992(proton transport)	GO:0000220(hydrogen-transporting ATPase V0 domain)	NA	homologue to Vacuolar ATP synthase 16 kDa proteolipid subunit (EC 3.6.1.34) (V-ATPase C-subunit)., complete	NA
2		S20_D02_S20	S20_D02	432	1	1	0	2	484	8859	3145548	3145669	2e-43	D	BM621457	17000687446677 A.Gam.ad.cDNA1	8e-56	TC11071	Transporter	Ion Transport	TIGR Gene Index	GO:0005391(sodium/potassium-exchanging ATPase)	GO:0006812(cation transport)	GO:0005886(plasma membrane); GO:0005890(sodium/potassium-exchanging ATPase complex)	NA	homologue to Sodium/potassium-transporting ATPase alpha chain (EC 3.6.3.9) (Sodium pump) (Na+/K+ ATPase)., partial (95%)	agCP1846
2		S28_E07_S28	S28_E07	505	1	0	0	1	220	8879	1840547	1840717	4e-92	D	BM588292	17000687322478 A.Gam.ad.cDNA.blood1	5e-92	TC11360	Transporter	Oxidative Phosphorylation	TIGR Gene Index	GO:0000219(vacuolar hydrogen-transporting ATPase)	GO:0015992(proton transport)	GO:0005886(plasma membrane)	NA	similar to Vacuolar ATP synthase catalytic subunit A osteoclast isoform (EC 3.6.3.14) (V-ATPase A subunit 2), partial (10%)	NA
2		CL283CT344CN870	S21_D02	1039	1	1	1	3	569	8888	383017	383579	0	D	BM587581	17000687321389 A.Gam.ad.cDNA.blood1	0	NA	Unknown	Unknown	NA	NA	NA	NA	NA	NA	NA
2		CL291CT353CN888	IRB4Q2_B11	562	0	1	2	3	346	8888	1641686	1641847	8e-87	D	BM593162	17000687441357 A.Gam.ad.cDNA.blood1	5e-83	TC16756	Unknown	Unknown	TIGR Gene Index	NA	NA	NA	NA	NA	NA
2	#	CL103CT143CN441	IRB14_H10	459	0	0	2	2	227	8944	5073975	5074193	1e-101	D	AJ284486	4A3B-AAX-C-01-F An. gambiae immune competent 4A3B	1e-102	TC11966	Unknown	Protein Modification, Metabolism, and Transport	TIGR Gene Index	NA	NA	GO:0016021(integral membrane protein); GO:0005784(translocon); GO:0005855(signal sequence receptor complex)	NA	weakly similar to CG5885 gene product {D. melanogaster}, partial (93%)	agCP15347
2	#	CL151CT200CN589	IRB18_B10	1490	0	0	1	1	175	8944	1193361	1193503	3e-47	D	BM631746	17000668812747 A.Gam.ad.cDNA1	7e-46	TC11811	Translation Regulator	Vitellogenesis/Oogenesis	TIGR Gene Index	GO:0008026(ATP dependent helicase)	GO:0007292(oogenesis); GO:0007278(pole cell determination)	NA	NA	weakly similar to vasa-related protein CnVAS2 {Hydra magnipapillata}, partial (48%)	agCP15206
2	#	CL118CT164CN491	IRB16_A03	261	0	1	1	2	284	8944	3034954	3035118	6e-76	D	BM615881	17000659210537 A.Gam.ad.cDNA.blood1	1e-74	TC11880	Unknown	Unknown	TIGR Gene Index	NA	NA	NA	NA	NA	agCP15454
2	#	RB_19_C02_007	RB19_C02	2095	0	1	0	1	298	8960	1216140	1216351	1e-111	D	BM654272	17000687380394 A.Gam.ad.cDNA1	1e-111	TC19884	Unknown	Unknown	TIGR Gene Index	NA	NA	NA	NA	NA	NA
2		CL176CT228CN639	S17_D12	895	1	0	2	3	642	8960	4590092	4590692	0	D	BM629720	17000687500384 A.Gam.ad.cDNA1	0	TC11839	Transcription Regulator	Transcription and mRNA Processing	Amigo	transcription co-activator	NA	NA	NA	weakly similar to CG7008 gene product {D. melanogaster}, partial (49%)	agCP6139
2		CL415CT484CN1088	S17_C04	689	1	0	0	1	689	8960	2713403	2713772	1e-165	D	BM606180	17000659103230 A.Gam.ad.cDNA.blood1	1e-98	NA	Unknown	Unknown	NA	NA	NA	NA	NA	NA	NA
2		S32_A10_S32	S32_A10	837	1	0	0	1	621	8960	15830942	15831224	1e-126	D	BM608280	17000687086231 A.Gam.ad.cDNA.blood1	3e-52	NA	Unknown	Unknown	NA	NA	NA	NA	NA	NA	NA
2		CL402CT471CN1070	S33_G11	421	2	1	0	3	724	8960	4842450	4843167	0	D	BM616678	17000687149082 A.Gam.ad.cDNA.blood1	0	TC11696	Unknown	Unknown	TIGR Gene Index	NA	NA	NA	NA	NA	agCP6152
2	#	S24_A09_S24	S24_A09	330	1	0	0	1	195	8963	2104847	2105034	1e-102	D	BM628205	17000687498244 A.Gam.ad.cDNA1	1e-89	NA	Unknown	Unknown	NA	NA	NA	NA	NA	NA	NA
2		CL236CT298CN790	S26_H01	1040	1	1	1	3	892	8963	1712651	1713523	0	D	AL693130	AL693130 NAP1 NAP1-P06-E-07-5.	0	TC12532	Binding	Unknown	TIGR Gene Index	GO:0003779(actin binding) + GO:0019899(enzyme binding)	NA	NA	NA	similar to CG6891 gene product {D. melanogaster}, complete	agCP9067
2	#	RB_13_H06_057	RB13_H06	766	0	1	0	1	362	8964	10014208	10014436	1e-126	D	BM608576	17000659103493 A.Gam.ad.cDNA.blood1	1e-125	TC11199	Unknown	Unknown	TIGR Gene Index	NA	NA	NA	NA	NA	NA
2		RB_03_B04_030	RB3_B04	657	0	1	0	1	615	8964	6425002	6425604	0	D	BM605036	17000687075506 A.Gam.ad.cDNA.blood1	1e-175	TC16556	Chaperone	Protein Folding	TIGR Gene Index	GO:0003754(chaperone)	GO:0000042(protein-Golgi targeting) + GO:0007173(EGF receptor signalling pathway); GO:0007174(EGF receptor ligand processing) + GO:0042051(eye photoreceptor development (sensu Drosophila))	GO:0005794(Golgi apparatus) GO:0005783(endoplasmic reticulum) + GO:0005886(plasma membrane)	NA	weakly similar to Star protein. [Fruit fly], partial (26%)	agCP11085
2	#	S17_G12_S17	S17_G12	1124	2	0	0	2	394	8966	820248	820637	0	D	BM599456	17000687043187 A.Gam.ad.cDNA.blood1	1e-173	TC12904	Unknown	Unknown	TIGR Gene Index	NA	NA	NA	NA	NA	agCP14436
2	#	IRB2_4_B07_058	IRB2Q4_B07	965	0	0	1	1	257	8968	2015950	2016189	1e-133	D	BM596987	17000668915697 A.Gam.ad.cDNA.blood1	1e-127	NA	Unknown	Unknown	NA	NA	NA	NA	NA	NA	NA
2	#	RB_09_C02_007	RB9_C02	309	0	1	0	1	330	8980	9898182	9898509	1e-160	D	BM626973	17000687496499 A.Gam.ad.cDNA1	1e-133	TC19206	Transcription Regulator	Transcription and mRNA Processing	TIGR Gene Index	GO:0003677 DNA binding	GO:0006355 transcription regulation	GO:0005634 nucleus	NA	weakly similar to Similar to RIKEN cDNA 3930401K13 gene {Homo sapiens}, partial (58%)	agCP8600
2		S_1_B12_094	S1_B12	821	1	0	0	1	379	8980	14547144	14547355	1e-111	D	BM645102	17000687315676 A.Gam.ad.cDNA1	1e-110	TC20668	Unknown	Unknown	TIGR Gene Index	NA	NA	NA	NA	NA	NA
2		S30_A04_S30	S30_A04	2375	1	0	0	1	137	8980	809418	809553	4e-69	D	BM602899	17000687071928 A.Gam.ad.cDNA.blood1	9e-68	TC12122	Unknown	Unknown	TIGR Gene Index	NA	NA	NA	NA	weakly similar to symbol=BG:DS09217.1; cDNA=method:''sim4'' score:''1000.0'' desc:''GH01660 GH Drosophila, partial (68%)	agCP8125
2	#	S23_F05_S23	S23_F05	688	1	0	0	1	236	8984	3941510	3941685	6e-88	D	BM606610	17000687083598 A.Gam.ad.cDNA.blood1	1e-86	TC11540	Enzyme	Amino Acid and Derivative Metabolism and Transport	TIGR Gene Index	GO:0004356(glutamate-ammonia ligase); GO:0015930(glutamate synthase)	NA	GO:0005739(mitochondrion)	NA	similar to glutamine synthetase {Aedes aegypti}, complete	agCP4738
2	#	RB_18_C10_071	RB18_C10	46	0	1	1	2	240	8984	622563	622755	2e-78	D	BM579154	17000687237633 A.Gam.ad.cDNA.blood1	9e-94	TC11750	Enzyme	Amino Acid and Derivative Metabolism and Transport	TIGR Gene Index	GO:0004617(phosphoglycerate dehydrogenase) + GO:0005489(electron transporter)	GO:0007420(brain development)	NA	NA	similar to CG6287 gene product {D. melanogaster}, complete	agCP5002
2		IRB3_2_H09_077	IRB3Q2_H09	2270	0	0	1	1	528	8984	3565490	3565798	1e-161	D	BM653537	17000687378504 A.Gam.ad.cDNA1	1e-160	NA	Unknown	Unknown	NA	NA	NA	NA	NA	NA	NA
2	#	CL381CT449CN1039	S25_H09	706	1	0	0	1	589	8986	8068740	8069260	0	D	BM593983	17000687444077 A.Gam.ad.cDNA.blood1	0	TC11476	Unknown	Unknown	TIGR Gene Index	NA	NA	NA	NA	NA	NA
2		S34_B11_S34	S34_B11	2098	1	0	0	1	486	8986	8971782	8972267	0	D	BM653789	17000687378962 A.Gam.ad.cDNA1	0	NA	Unknown	Unknown	NA	NA	NA	NA	NA	NA	NA
2	#	CL181CT235CN651	RB18_A08	1006	1	1	1	3	691	8987	7294890	7295353	0	D	BM652990	17000687377298 A.Gam.ad.cDNA1	0	TC11547	Binding	Protein Modification, Metabolism, and Transport	TIGR Gene Index	GO:0005048(signal sequence receptor)	GO:0006613(co-translational membrane targeting) + GO:0008284(positive regulation of cell proliferation)	GO:0005783(endoplasmic reticulum); GO:0016021(integral membrane protein)	NA	weakly similar to CG2994 gene product {D. melanogaster}, partial (87%)	agCP12480 ^^ebiP8506 ^^
2	#	RB_13_B04_030	RB13_B04	1553	0	1	0	1	88	8987	5104957	5105040	1e-21	D	BM633477	17000687507327 A.Gam.ad.cDNA1	2e-20	TC10997	Binding	Vitellogenesis/Oogenesis	TIGR Gene Index	GO:0005501(retinoid binding) + GO:0005504(fatty acid binding) + GO:0008017(microtubule binding)	GO:0006810(transport)	GO:0008197(yolk protein)	NA	similar to apolipophorin II {Aedes aegypti}, complete	agCP12460
2	#	S29_F12_S29	S29_F12	903	1	0	0	1	393	8987	4355724	4356042	1e-162	D	BM641449	17000687307990 A.Gam.ad.cDNA1	5e-19	NA	Unknown	Unknown	NA	NA	NA	NA	NA	NA	NA
2		CL4CT650CN1490	S26_D02	1	27	19	45	91	470	8807	6979521	6979806	1e-160	N	AY119055	D. melanogster LP07070 full insert cDNA	3e-27	LP07070 full insert cDNA	Unknown	Unknown	GadFly	NA	NA	NA	NA	NA
2		IRB3_D06_3	IRB3_D06	2273	0	0	1	1	306	8847	3630772	3631074	1e-155	N	AJ292755	An. gambiae mRNA for integrin beta subunit (bint gene)	1e-153	Integrin beta subunit (bint gene)	Binding	Binding	Amigo	signal transducer; ligand; integrin ligand + cell adhesion molecule	NA	NA	NA	NA
2	#	RB_09_F01_012	RB9_F01	1340	0	1	0	1	207	8879	877878	878078	1e-107	N	AJ459959	An. gambiae mRNA for dopachrome conversion enzyme (dce gene)	3e-35	Dopachrome conversion enzyme (dce gene)	Enzyme	Melanization	Amigo	enzyme	NA	NA	NA	NA
2	#	CL462CT658CN1750	S1_B08	1053	3	0	0	3	602	8880	2344112	2344688	0	N	AF457551	An. gambiae calreticulin mRNA, complete cds	0	Calreticulin	Binding	Protein Folding	Amigo	NA	NA	NA	NA	NA
2		S18_H10_S18 REMOVED BY ACCIDENT + REPLACED BY MAS8 H10	S18_H10	741	1	0	0	1	549	8984	3524863	3525411	0	N	AJ439353	An. gambiae BAC clone 30E5	1e-36	BAC clone 30E5	Unknown	Unknown	Amigo	NA	NA	NA	NA	NA
2	#	S_11_G11_085	S11_G11	1300	1	0	0	1	445	8987	13565194	13565439	1e-135	N	NM_080155	D. melanogster (betaggt-II), mRNA	2e-07	CG18627 (betaggt-II "beta subunit of type II geranylgeranyl transferase")	Enzyme	Protein Modification, Metabolism, and Transport	GadFly	CAAX-protein geranylgeranyltransferase	NA	NA	PF00432-prenyltrans; Prenyltransferase and squalene oxidase repeats	NA
2		IRB1_2_F04_032	IRB1Q2_F04	81	0	0	1	1	114	8810	356158	356262	1e-50	U	NA	NA	NA	NA	Unknown	Unknown	NA	NA	NA	NA	NA	NA	NA
2	#	IRB17_C09_IRB17	IRB17_C09	777	0	0	1	1	393	8846	9119018	9119240	1e-102	U	NA	NA	NA	NA	Unknown	Unknown	NA	NA	NA	NA	NA	NA	NA
2	#	RB_14_D12_095	RB14_D12	298	0	1	0	1	327	8846	11182111	11182425	1e-177	U	NA	NA	NA	NA	Unknown	Unknown	NA	NA	NA	NA	NA	NA	NA
2		S_12_C02_007	S12_C02	1552	1	0	0	1	312	8859	167341	167569	1e-104	U	NA	NA	NA	NA	Unknown	Unknown	NA	NA	NA	NA	NA	NA	NA
2	#	S_1_F08_064	S1_F08	441	1	0	0	1	81	8960	6604668	6604739	1e-33	U	NA	NA	NA	NA	Unknown	Unknown	NA	NA	NA	NA	NA	NA	NA
2		S_12_A09_066	S12_A09	611	1	0	0	1	482	8960	10479521	10479821	1e-166	U	NA	NA	NA	NA	Unknown	Unknown	NA	NA	NA	NA	NA	NA	NA
2	#	S25_H01_S25	S25_H01	509	1	0	0	1	169	8980	7123841	7123972	1e-66	U	NA	NA	NA	NA	Unknown	Unknown	NA	NA	NA	NA	NA	NA	NA
2		IRB3_3_D08_063	IRB3Q3_D08	491	0	0	1	1	108	8984	6015585	6015687	6e-52	U	NA	NA	NA	NA	Unknown	Unknown	NA	NA	NA	NA	NA	NA	NA
2	#	S2Q_4_C07_051	S2Q4_C07	1965	1	0	0	1	333	8987	1092049	1092375	1e-159	U	NA	NA	NA	NA	Unknown	Unknown	NA	NA	NA	NA	NA	NA	NA
2		S_1_E01_004	S1_E01	1841	1	0	0	1	251	8987	519062	519308	1e-137	U	NA	NA	NA	NA	Unknown	Unknown	NA	NA	NA	NA	NA	NA	NA
2		S24_E12_S24	S24_E12	918	1	0	0	1	630	8987	10554876	10555488	0	U	NA	NA	NA	NA	Unknown	Unknown	NA	NA	NA	NA	NA	NA	NA
2		CL82CT118CN391	S17_E05	11	3	0	1	4	815	7353	787	1164	0	X	EAA10485	(AAAB01008948) agCP2030	4e-37	RpL10, TC468400	Structural Molecule	Translation	TIGR Gene Index	GO:0003735 (structural constituent of ribosome)	GO:0006412 (protein biosynthesis)	NA	NA	similar to sp|P52818|RL15_ANOGA 60S RIBOSOMAL PROTEIN L15 (RL10) emb|CAA93816.1| (Z69976) ribosomal protein RL10 [An. gambiae] 5e-35
2		CL98CT138CN432	RB20_G05	6	4	2	6	12	1436	7639	19594	20000	0	X	EAA03027	(AAAB01007639) ebiP1833	1e-61	TC11112	Transporter	Oxidative Phosphorylation	GadFly	hydrogen-translocating F-type ATPase	NA	NA	proton-transporting ATP synthase complex; proton-transporting ATP synthase complex, coupling factor F(0)	similar to CG4692 gene product {D. melanogaster}, complete
2		CL239CT300CN794	IRB6_E12	203	1	0	3	4	545	7995	10812	10992	2e-80	X	EAA03168	(AAAB01007995) agCP4108	2e-50	TC11877	Unknown	Unknown	TIGR Gene Index	NA	NA	NA	NA	NA
2	#	IRB17_D12_IRB17	IRB17_D12	2011	0	0	1	1	170	8799	1512666	1512749	4e-38	X	EAA03799	(AAAB01008799) agCP14750	9e-07	TC11816	Enzyme	Protein Modification, Metabolism, and Transport	TIGR Gene Index	GO:0008170 (N-methyltransferase)	GO:0006464 (protein modification)	NA	NA	similar to CG6188 gene product {D. melanogaster}, partial (97%)
2	#	IRB1_2_F05_044	IRB1Q2_F05	773	0	0	1	1	649	8799	809184	809529	0	X	EAA03709	(AAAB01008799) agCP14692	2e-30	TC12173	Enzyme	Protein Tagging	TIGR Gene Index	ubiquitin conjugating enzyme	GO:0006511(ubiquitin-dependent protein catabolism)	NA	NA	homologue to RE63412p {D. melanogaster}, complete
2	#	RB_01_B07_058	RB1_B07	248	1	1	0	2	624	8799	493688	493948	1e-148	X	EAA03740	(AAAB01008799) agCP14771	8e-56	TC14807	Transporter	Protein Modification, Metabolism, and Transport	GadFly	protein translocase	protein transport	mitochondrial inner membrane translocase complex	NA	similar to ref|NP_648505.1| (NM_140248) CG11611 (Tim13) gene product [D. melanogaster] sp|Q9VTN3|IM13_DROME Mitochondrial import inner membrane translocase subunit Tim13 gb|AAF50014.1| (AE003543) CG11611-PA [D. melanogaster] 9e-26
2	#	IRB6_G10_6	IRB6_G10	1032	0	0	1	1	560	8799	2170057	2170404	0	X	EAA03754	(AAAB01008799) agCP14807	5e-84	TC12404	Unknown	Translation	TIGR Gene Index	NA	GO:0005875(microtubule associated protein)	GO:0006364(rRNA processing)	NA	similar to CG10206 (DNop5 protein) {D. melanogaster}, partial (80%)
2		IRB1_1_G05_037	IRB1Q1_G05	2083	0	0	1	1	421	8799	2183504	2183718	1e-112	X	EAA03679	(AAAB01008799) agCP14737	8e-45	TC12813	Unknown	Unknown	TIGR Gene Index	NA	NA	NA	NA	weakly similar to putative {Mus musculus}, partial (88%)
2	#	IRB7_F03_7	IRB7_F03	2243	0	0	1	1	330	8807	5613750	5614079	0	X	EAA04240	(AAAB01008807) agCP3610	2e-50	TC11162	Enzyme	Protein Digestion	GadFly	chymotrypsin	NA	NA	PR00722-CHYMOTRYPSIN, PS00134-TRYPSIN_HIS, PS00135-TRYPSIN_SER, PS50240-TRYPSIN_CATAL	similar to gb|AAF49326.1| (AE003523) CG7542-PA [D. melanogaster] 6e-07
2	#	IRB6_B01_6	IRB6_B01	1929	0	0	1	1	359	8807	2460015	2460369	0	X	EAA04543	(AAAB01008807) agCP3850	4e-50	TC16946	Binding	Protein Modification, Metabolism, and Transport	GadFly	RNA binding; 7S RNA binding	SRP-dependent, co-translational membrane targeting;	signal recognition particle;	Signal recognition particle alu RNA binding heterodimer, SRP9/14	similar to ref|NP_648163.1| (NM_139906) CG8268 (SRP9 "Signal recognition particle 9 kDa protein") gene product [D. melanogaster] sp|Q9VSC1|SR09_DROME Signal recognition particle 9 kDa protein homolog (SRP9) gb|AAF50504.1| (AE003557) CG8268-
2	#	RB_17_D11_091	RB17_D11	1606	0	1	0	1	349	8807	2097066	2097222	1e-83	X	EAA04564	(AAAB01008807) agCP3860	1e-36	TC15337	Chaperone	Protein Folding	GadFly	chaperone	NA	NA	PF00581-Rhodanese, PS50206-RHODANESE; Rhodanese/Cell cycle control phosphatase	weakly similar to RH54517p (CG6000) {D. melanogaster}, partial (92%)
2	#	IRB2_4_B03_026	IRB2Q4_B03	39	1	1	1	3	715	8807	2713341	2714009	0	X	NP_496331	(NM_063930) mitotic chromosome and X-chromosome associated MIX-1 protein [Caenorhabditis elegans]	3e-05	Mitotic chromosome and X-chromosome associated MIX-1 protein	Enzyme	Cell Cycle	Amigo	adenosinetriphosphatase; AT DNA binding; condensin	NA	mitotic chromosome condensation; mitotic chromosome segregation	NA	NA
2	#	S32_D02_S32	S32_D02	2449	1	0	0	1	476	8807	3042896	3043274	0	X	EAA04629	(AAAB01008807) agCP3878	2e-43	TC15884	Enzyme	Vitellogenesis/Oogenesis	TIGR Gene Index	GO:0003730 (mRNA binding, 3' UTR) GO:0004518 (nuclease)	GO:0007292 (oogenesis) GO:0009451 (RNA modification)	GO:0005634 (nucleus) GO:0005737 (cytoplasm)	NA	weakly similar to poly(A)-specific ribonuclease {Xenopus laevis}, partial (31%)
2	#	S24_G02_S24	S24_G02	516	8	10	3	21	1200	8807	10795731	10796794	0	X	EAA04177	(AAAB01008807) agCP3409	1e-87	Peritrophin 1, TC11249	Binding	Structural	Amigo	ligand binding or carrier; carbohydrate binding; sugar binding; chitin binding + structural molecule; structural constituent of peritrophic membrane (sensu Insecta)	NA	NA	NA	NA
2		S_11_A12_086	S11_A12	1302	1	0	0	1	282	8807	2458342	2458611	1e-148	X	EAA13107	(AAAB01008967) agCP2194	4e-06	TC465660	Unknown	Unknown	TIGR Gene Index	NA	NA	NA	NA	NA
2		CL338CT402CN973	IRB7_F01	778	0	2	1	3	1043	8807	11716177	11717214	0	X	EAA04723	(AAAB01008807) agCP3818	1e-152	TC13880	Unknown	Unknown	GadFly	NA	NA	NA	P-loop containing nucleotide triphosphate hydrolases,	weakly similar to SD05789p (CG12016) {D. melanogaster}, partial (29%)
2	#	CL70CT102CN341	IRB12_E10	494	1	0	1	2	533	8816	2985659	2986195	0	X	EAA05222	(AAAB01008816) agCP7051	7e-29	TC11889	Translation Regulator	Translation	TIGR Gene Index	GO:0000049(tRNA binding) GO:0003743(translation initiation factor) GO:0005525(GTP binding)	cell growth and/or maintenance; metabolism ; biosynthesis; macromolecule biosynthesis; protein biosynthesis; protein synthesis initiation GO:0001677(ternary complex formation)	GO:0005829(cytosol) GO:0005850(eukaryotic translation initiation factor 2 complex)	NA	similar to Eukaryotic translation initiation factor 2 alpha subunit (eIF-2- alpha). [Fruit fly], partial (89%)
2		CL4CT638CN1351	S23_D11	93	3	7	6	16	537	8844	1344632	1344931	1e-164	X	EAA05968	(AAAB01008844) agCP13921	1e-58	TC11448	Structural Molecule	Translation	TIGR Gene Index	GO:0003735(structural constituent of ribosome)	GO:0006412(protein biosynthesis	GO:0005842(cytosolic large ribosomal subunit (sensu Eukarya	NA	similar to gb|AAN05584.1| (AF526198) ribosomal protein L30 [Argopecten irradians] 2e-48
2	#	CL337CT401CN972	RB10_D06	462	0	2	2	4	710	8846	588871	589485	0	X	EAA06677	(AAAB01008846) agCP13114	1e-44	TC11332	Unknown	Unknown	TIGR Gene Index	NA	NA	NA	NA	NA
2		IRB2_D09_2	IRB2_D09	2237	0	0	1	1	376	8848	1183645	1183881	1e-106	X	EAA07072	(AAAB01008848) agCP7178	2e-50	TC13742	Unknown	Unknown	TIGR Gene Index	NA	NA	NA	NA	weakly similar to CG10849 (Sc2) gene product {D. melanogaster}, partial (88%)
2		RB_20_F01_012	RB20_F01	1642	0	1	0	1	424	8849	2018894	2019089	1e-93	X	EAA07097	(AAAB01008849) agCP10790	3e-31	TC13084	Binding	Protein Modification, Metabolism, and Transport	TIGR Gene Index	GO:0005045 (endoplasmic reticulum receptor)	GO:0006613 (co-translational membrane targeting)	GO:0005783 (endoplasmic reticulum)	NA	weakly similar to EG:BACR7A4.5 gene product {alt 2} [D. melanogaster], partial (54%)
2		IRB9_E12_IRB9	IRB9_E12	2307	0	0	1	1	550	8849	2010552	2011101	0	X	EAA07245	(AAAB01008849) agCP10679	9e-95	TC12897	Enzyme	Amino Acid and Derivative Metabolism and Transport	TIGR Gene Index	GO:0004760 (serine-pyruvate aminotransferase) GO:0008453 (alanine-glyoxylate aminotransferase)	metabolism; biosynthesis; eye pigment biosynthesis	GO:0005759 (mitochondrial matrix) GO:0005777 (peroxisome)	NA	similar to 3-hydroxykynurenine transaminase {Aedes aegypti}, partial (57%)
2	#	CL159CT208CN602	S32_A07	646	2	0	2	4	690	8851	298970	299344	0	X	EAA07374	(AAAB01008851) agCP10141	1e-102	TC12190	Unknown	Protein Modification, Metabolism, and Transport	TIGR Gene Index	NA	NA	GO:0005784(translocon) GO:0005855(signal sequence receptor complex)	NA	weakly similar to BcDNA.GM12291 {D. melanogaster}, partial (60%)
2	#	IRB17_D04_IRB17	IRB17_D04	217	0	0	1	1	332	8859	10715790	10716113	1e-157	X	EAA07522	(AAAB01008859) agCP1559	9e-40	TC11928	Enzyme	Nucleobase/Nucleoside/Nucleotide/Nucleic acid Metabolism and Transport	TIGR Gene Index	GO:0004018(adenylosuccinate lyase)	NA	NA	NA	similar to CG3590 gene product {D. melanogaster}, partial (97%)
2	#	CL90CT129CN415	IRB13_F08	180	1	0	1	2	528	8859	3227518	3227913	0	X	EAA07758	(AAAB01008859) agCP1111	4e-70	TC13431	Unknown	Vitellogenesis/Oogenesis	Ribeiro	Epididymal secretory protein E1 precursor - biological_process unknown - molecular_function unknown - cellular_component unknown	NA	NA	NA	NA
2		RB_09_H10_089	RB9_H10	1336	0	1	0	1	392	8859	7257704	7258096	0	X	EAA08087	(AAAB01008859) agCP1211	9e-71	TC17372	Transporter	Ion Transport	GadFly	sodium:iodide symporter	NA	NA	Sodium:solute symporter family	weakly similar to CG6723 gene product {D. melanogaster}, partial (80%)
2		CL80CT113CN370	RB17_E08	532	7	6	10	23	979	8859	10150532	10150933	0	X	EAA08076	(AAAB01008859) agCP1729	6e-95	TC10796	Structural Molecule	Translation	TIGR Gene Index	GO:0003723(RNA binding) GO:0003735(structural constituent of ribosome)	GO:0006412(protein biosynthesis	40S ribosomal subunit	NA	similar to gb|AAL62472.1| (AY072291) ribosomal protein S8 [Spodoptera frugiperda] 1e-67
2	#	IRB4_3_C05_035	IRB4Q3_C05	2109	0	0	1	1	509	8879	2035182	2035395	1e-117	X	EAA08363	(AAAB01008879) agCP2969	5e-75	TC470325	Unknown	Unknown	TIGR Gene Index	NA	NA	NA	NA	NA
2	#	RB_03_A09_066	RB3_A09	2016	0	1	0	1	722	8880	2197252	2197861	0	X	EAA08615	(AAAB01008880) agCP2518	1e-113	Vitellogenin 1 (AF281078), TC10634	Nutrient Reservoir	Vitellogenesis/Oogenesis	Amigo	storage protein	developmental processes; reproduction; gametogenesis; oogenesis; vitellogenesis	NA	NA	homologue to vitellogenin 1 {An. gambiae}, partial (80%)
2	#	CL30CT53CN200	IRB1Q1_C03	230	1	7	19	27	1491	8880	2198148	2199359	0	X	EAA08615	(AAAB01008880) agCP2518	0	Vitellogenin 1 (AF281078), TC10634	Nutrient Reservoir	Vitellogenesis/Oogenesis	Amigo	storage protein	developmental processes; reproduction; gametogenesis; oogenesis; vitellogenesis	NA	NA	homologue to vitellogenin 1 {An. gambiae}, partial (80%)
2	#	CL30CT54CN201	RB2_H12	447	0	10	8	18	707	8880	2173244	2173794	0	X	AAF82131	(AF281078) vitellogenin 1 [An. gambiae]	2e-70	Vitellogenin 1 (AF281078)	Nutrient Reservoir	Vitellogenesis/Oogenesis	Amigo	storage protein	developmental processes; reproduction; gametogenesis; oogenesis; vitellogenesis	NA	NA	NA
2	#	CL110CT152CN465	S1_E08	340	3	5	4	12	1241	8888	3084302	3084743	0	X	EAA08763	(AAAB01008888) agCP7927	0	TC12152	Enzyme	Protein Digestion	TIGR Gene Index	GO:0004177(aminopeptidase) GO:0008237(metallopeptidase)	GO:0009405(pathogenesis)	GO:0004872(receptor) GO:0005886(plasma membrane) GO:0005887(integral plasma membrane protein)	NA	NA
2	#	CL253CT313CN816	RB5_H05	972	0	1	0	1	287	8888	473454	473697	1e-103	X	NP_649929	(NM_141672) CG9443 gene product [D. melanogster] gb|AAK93117.1| (AY051693) LD23959p [D. melanogster] gb|AAG22137.2| (AE003683) CG9443-PA [D. melanogster]	3e-12	CG9443	Unknown	Unknown	GadFly	NA	NA	Golgi vesicle	PF01105-EMP24_GP25L	NA
2		S30_E03_S30	S30_E03	457	2	0	1	3	608	8888	1536614	1536994	0	X	EAA08882	(AAAB01008888) agCP7942	6e-47	TC15234	Unknown	Unknown	TIGR Gene Index	NA	NA	NA	NA	weakly similar to RE03116p {D. melanogaster}, partial (79%)
2	#	CL208CT267CN722	IRB1Q4_G10	996	0	0	5	5	535	8898	3593807	3594331	0	X	EAA09191	(AAAB01008898) agCP14019	2e-92	TC10948	Enzyme	Lysosomal Enzymatic Digestion	TIGR Gene Index	GO:0004213(cathepsin B)	GO:0006508(proteolysis and peptidolysis	NA	NA	similar to gb|AAD38132.1|AF127592_1 (AF127592) vitellogenic cathepsin-B like protease; VCB [Aedes aegypti] 1e-14
2	#	S19_G12_S19	S19_G12	2033	1	0	0	1	746	8898	1672566	1673171	0	X	EAA09147	(AAAB01008898) agCP14131	1e-120	TC17385	Antioxidant	Response to Oxidative Stress	TIGR Gene Index	GO:0004364(glutathione S-transferase)	GO:0006803(glutathione conjugation reaction)	NA	NA	similar to gb|AAM53610.1|AF513638_1 (AF513638) glutathione S-transferase D3 [An. gambiae] e-117
2		CL195CT252CN685	S35_C03	1122	1	0	1	2	739	8898	368076	368512	0	X	EAA09153	(AAAB01008898) agCP14127	1e-128	CG4406 (EG:133E12.3)	Enzyme	Protein Modification, Metabolism, and Transport	GadFly	GPI-anchor transamidase	NA	NA	Hemoglobinase C13 cysteine protease	similar to /prediction=(method:''genefinder'' version:''084'' score:''46.36'')~/prediction=, partial (86%)
2	#	S27_F06_S27	S27_F06	1911	1	0	0	1	583	8900	1677757	1678100	0	X	EAA09411	(AAAB01008900) agCP15106	2e-72	TC11685	Enzyme	Cell Cycle	TIGR Gene Index	methionyl aminopeptidase	GO:0007050(cell cycle arrest) GO:0008283(cell proliferation)	GO:0005634(nucleus)	NA	weakly similar to CG10576 gene product {D. melanogaster}, complete
2	#	RB_01_D07_059	RB1_D07	1216	0	1	0	1	457	8900	310893	311338	0	X	EAA09332	(AAAB01008900) agCP15068	4e-36	TC20244	Unknown	Unknown	GadFly	NA	NA	NA	NA	similar to ref|NP_611968.1| (NM_138124) CG3589 gene product [D. melanogaster] gb|AAL28675.1| (AY061127) LD11031p [D. melanogaster] gb|AAF47272.2| (AE003465) CG3589-PA [D. melanogaster] 6e-05
2	#	IRB4_G06_4	IRB4_G06	514	0	0	1	1	462	8904	590177	590479	1e-168	X	EAA09627	(AAAB01008904) agCP15541	5e-63	TC11968	Enzyme	Amino Acid and Derivative Metabolism and Transport	TIGR Gene Index	GO:0004375 (glycine dehydrogenase (decarboxylating)) GO:0005489 (electron transporter)	GO:0006546 (glycine catabolism) EC 1.4.4.2		Glycine cleavage system P-protein, PLP-dependent transferases,	similar to CG3999 gene product {D. melanogaster}, partial (44%)
2	#	S26_D06_S26	S26_D06	284	1	0	1	2	827	8904	22318	22678	0	X	EAA09664	(AAAB01008904) agCP15563	1e-150	TC11573	Unknown	Transcription and mRNA Processing	TIGR Gene Index	NA	NA	NA	NA	weakly similar to CG5413 (CREG "Cellular Repressor of E1A-stimulated Genes") gene product {D. melanogaster}, partial (62%)
2		CL290CT352CN886	RB15_D12	282	0	2	1	3	701	8904	21526	22150	0	X	EAA09664	(AAAB01008904) agCP15563	5e-28	TC11573	Unknown	Transcription and mRNA Processing	TIGR Gene Index	NA	NA	NA	NA	weakly similar to CG5413 (CREG "Cellular Repressor of E1A-stimulated Genes") gene product {D. melanogaster}, partial (62%)
2		IRB19_C12_IRB19	IRB19_C12	1268	0	0	1	1	670	8905	372093	372448	0	X	EAA09693	(AAAB01008905) ebiP1178	4e-94	TC469038	Enzyme	Protein Modification, Metabolism, and Transport	GadFly	tripeptidyl-peptidase II	NA	NA	PF00082-Peptidase_S8, PR00723-SUBTILISIN, PS00137-SUBTILASE_HIS, PS00138-SUBTILASE_SER, Serine proteases, subtilase family, Subtilisin-like	similar to ref|NP_477247.1| (NM_057899) TppII-P1; tripeptidyl peptidase II [D. melanogaster] gb|AAM68593.1| (AE003819) CG3991-PA [D. melanogaster] 5e-33
2		CL88CT128CN412	IRB2Q3_G08	988	3	0	3	6	667	8905	128914	129398	0	X	EAA09736	(AAAB01008905) agCP4376	1e-87	TC11606	Unknown	Unknown	TIGR Gene Index	NA	NA	NA	NA	NA
2		CL411CT480CN1082	RB20_C08	1084	1	1	0	2	800	8933	1843545	1843832	1e-160	X	NP_525037	(NM_080298) Tetraspanin 2A [D. melanogster]	5e-65	CG11415 (Tsp2A "Tetraspanin 2A")	Unknown	Structural	GadFly	NA	NA	integral membrane protein	PF00335-transmembrane4, PR00259-TMFOUR, PS50257-TM4_2	NA
2	#	CL355CT420CN996	RB20_F08	390	1	2	1	4	917	8944	6491026	6491934	0	X	EAA10152	(AAAB01008944) agCP15469	2e-07	TC12255	Enzyme	Protein Folding	TIGR Gene Index	GO:0003755(peptidyl-prolyl cis-trans isomerase) GO:0005528(FK506 binding)	NA	NA	NA	similar to BcDNA.GM07659 (CG9847 (Fkbp13)) {D. melanogaster}, partial (73%)
2	#	CL187CT244CN666	RB13_C12	995	0	2	2	4	720	8960	23616	23997	0	X	EAA11001	(AAAB01008960) agCP5701	1e-30	TC10751	Enzyme	Protein Digestion	Amigo	NA	NA	NA	NA	weakly similar to gb|AAK98781.1| (AY044834) serine protease Ssp3 [Stomoxys calcitrans] 2e-24
2	#	IRB3_G08_3	IRB3_G08	2272	0	0	1	1	281	8960	5333200	5333471	1e-147	X	EAA10731	(AAAB01008960) agCP5867	5e-51	TC11570	Enzyme	Amino Acid and Derivative Metabolism and Transport	TIGR Gene Index	GO:0004505(phenylalanine 4-monooxygenase) GO:0004510(tryptophan 5-monooxygenase)	GO:0006559(phenylalanine catabolism) GO:0006726(eye pigment biosynthesis)	NA	NA	similar to tryptophan 5-monooxygenase (EC 1.14.16.4) - fruit fly (Drosophila sp.), partial (80%)
2	#	CL95CT134CN424	IRB4Q4_H11	1158	0	0	2	2	655	8960	20168315	20168515	1e-109	X	NP_524197	(NM_079473) pumpless [D. melanogster] sp|Q9U616|GCSH_DROME Glycine cleavage system H protein, mitochondrial precursor (Pumpless protein) gb|AAF13277.1|AF203725_1 (AF203725) pumpless protein [D. melanogster] gb|AAL68248.1| (AY075433) LP05	2e-44	CG7758 (ppl "pumpless")	Enzyme	Amino Acid and Derivative Metabolism and Transport	GadFly	NA	NA	glycine cleavage system	Glycine cleavage H-protein, Single hybrid motif,	NA
2	#	IRB1_1_G01_005	IRB1Q1_G01	836	0	0	2	2	246	8960	3427031	3427275	1e-123	X	EAA11867	(AAAB01008960) agCP6237	2e-07	TC11597	Enzyme	Amino Acid and Derivative Metabolism and Transport	TIGR Gene Index	GO:0008442 (3-hydroxyisobutyrate dehydrogenase) EC 1.1.1.31	NA	GO:0005739 (mitochondrion)	NA	weakly similar to Probable 3-hydroxyisobutyrate dehydrogenase mitochondrial precursor (EC 1.1.1.31) (HIBADH)., partial (83%)
2		RB_05_G06_049	RB5_G06	1680	0	1	0	1	471	8960	8697363	8697724	0	X	EAA11634	(AAAB01008960) agCP6626	1e-30	TC12004	Binding	Protein Modification, Metabolism, and Transport	TIGR Gene Index	signal sequence receptor;	GO:0006621(ER retention)	GO:0005048(signal sequence receptor)	NA	weakly similar to CG5474 (SsRbeta "Signal sequence receptor beta") gene product {D. melanogaster}, partial (85%)
2		IRB17_C06_IRB17	IRB17_C06	1508	0	0	1	1	259	8960	17113252	17113510	1e-142	X	EAA11345	(AAAB01008960) agCP5454	6e-39	TC17856	Unknown	Unknown	TIGR Gene Index	NA	NA	NA	NA	weakly similar to CG5199 gene product {D. melanogaster}, partial (40%)
2	#	CL128CT175CN531	IRB16_D05	569	1	0	4	5	474	8964	3766678	3767146	0	X	EAA12260	(AAAB01008964) agCP10888	2e-61	Trypsin 2 precursor	Enzyme	Protein Digestion	Amigo	peptidase; serine-type endopeptidase	NA	NA	NA	NA
2	#	IRB4_A12_4	IRB4_A12	2036	0	0	1	1	691	8964	1797643	1798332	0	X	EAA12446	(AAAB01008964) agCP11044	1e-103	TC466133	Unknown	Unknown	TIGR Gene Index	NA	NA	NA	NA	NA
2	#	IRB4_D09_4	IRB4_D09	2295	0	0	1	1	700	8964	6736148	6736311	6e-78	X	EAA12363	(AAAB01008964) agCP10880	1e-96	TC19843	Unknown	Unknown	TIGR Gene Index	NA	NA	NA	NA	similar to CG8386 gene product {D. melanogaster}, complete
2		CL104CT146CN446	RB20_A09	553	3	4	6	13	544	8964	11891431	11891601	1e-87	X	EAA12806	(AAAB01008964) agCP11425	2e-37	TC11390	Enzyme	Oxidative Phosphorylation	GadFly	enzyme; oxidoreductase; cytochrome c oxidase	cell growth and/or maintenance; metabolism; electron transport; oxidative phosphorylation; phosphate metabolism; phosphorylation; oxidative phosphorylation	mitochondrion; mitochondrial membrane; mitochondrial inner membrane; mitochondrial electron transport chain complex; respiratory chain complex IV; cytochrome c oxidase	NA	similar to gb|AAK32965.1| (AY029256) cytochrome c oxidase subunit VIc [D. melanogaster] gb|AAF52241.3| (AE003609) CG14028-PA (cype "cyclope"; cytochrome c oxidase subunit Vic) [D. melanogaster] 7e-16
2	#	IRB7_D01_7	IRB7_D01	2256	0	0	1	1	610	8968	2016731	2016997	1e-149	X	EAA13183	(AAAB01008968) agCP2731	1e-114	TC12035	Signal Transducer	Vitellogenesis/Oogenesis	Ribeiro	Tl receptor signaling pathway - serine-type endopeptidase - dorsal/ventral axis determination	NA	NA	NA	NA
2	#	IRB5_F03_5	IRB5_F03	537	0	5	2	7	1585	8975	592061	593293	0	X	EAA13500	(AAAB01008975) agCP5224	0	TC11276	Enzyme	Amino Acid and Derivative Metabolism and Transport	TIGR Gene Index	glycine hydroxymethyltransferase	GO:0006519(amino acid and derivative metabolism) GO:0006520(amino acid metabolism) GO:0006563(serine metabolism)	NA	NA	similar to CG3011 gene product {D. melanogaster}, partial (80%)
2	#	CL174CT227CN638	IRB19_E09	499	2	0	1	3	975	8978	1499378	1499803	0	X	EAA13633	(AAAB01008978) agCP7600	1e-110	TC12623	Unknown	Unknown	GadFly	NA	NA	mitochondrion	NA	weakly similar to CG6459 gene product {D. melanogaster}, partial (75%)
2	#	CL27CT44CN180	IRB4Q3_H08	679	0	0	1	1	625	8980	2053282	2053470	1e-102	X	EAA14130	(AAAB01008980) agCP8064	1e-55	TC11435	Signal Transducer	Vitellogenesis/Oogenesis	GadFly	protein kinase A anchor protein	NA	NA	PS50099-PRO_RICH, PS50079-NLS_BP	similar to ref|NP_477459.1| (NM_058111) Akap200-P2 [D. melanogaster] gb|AAN10667.1|AE003621_33 (AE003621) CG13388-PB [D. melanogaster] gb|AAN10668.1|AE003621_34 (AE003621) CG13388-PC [D. melanogaster] 6e-08
2	#	CL333CT397CN968	RB12_C08	1131	0	1	1	2	532	8980	10758704	10758881	2e-70	X	EAA14330	(AAAB01008980) ebiP6009	4e-11	TC14069	Unknown	Unknown	TIGR Gene Index	NA	NA	NA	NA	weakly similar to CG6712 gene product {D. melanogaster}, partial (76%)
2		CL173CT223CN629	IRB19_E08	44	3	0	1	4	974	8980	585929	586887	0	X	EAA13787	(AAAB01008980) agCP8124	1e-170	Carboxypeptidase A (AF000953), TC21280	Enzyme	Protein Digestion	Amigo	peptidase; serine-type endopeptidase GO:0004182 (carboxypeptidase A)	GO:0006508 (proteolysis and peptidolysis) EC 3.4.17.1	NA	NA	homologue to Zinc carboxypeptidase A precursor (EC 3.4.17.-). [African malaria mosquito], complete
2		CL4CT646CN1421	RB19_A11	521	7	14	15	36	1095	8980	15569009	15569515	0	X	EAA14246	(AAAB01008980) agCP8317	1e-131	TC10787	Structural Molecule	Translation	TIGR Gene Index	GO:0003735(structural constituent of ribosome)	GO:0006412(protein biosynthesis)	GO:0015934(large ribosomal subunit)	NA	weakly similar to CG1475 gene product {alt 1} [D. melanogaster], partial (97%)
2		CL36CT64CN221	IRB11_E11	1530	0	0	1	1	647	8980	14208263	14208903	0	X	EAA13803	(AAAB01008980) agCP8364	3e-43	TC12034	Chaperone	Protein Folding	TIGR Gene Index	GO:0003754(chaperone) GO:0008077(HSP70/HSP90 organizing protein)	NA	NA	NA	similar to CG2720 "Hop" gene product {D. melanogaster}, partial (65%)
2		CL75CT107CN355	S35_G01	985	3	1	4	8	1264	8980	13764545	13765384	0	X	EAA13872	(AAAB01008980) agCP8105	0	TC10822	Signal Transducer	Signal Transduction	TIGR Gene Index	GO:0005065(heterotrimeric G protein)	GO:0005080(protein kinase C binding) GO:0007165(signal transduction) GO:0007205(protein kinase C activation)	NA	NA	similar to activated protein kinase C receptor RACK1 - rat, complete
2		RB_17_E09_068	RB17_E09	642	0	1	0	1	477	8980	8462030	8462233	1e-106	X	EAA14421	(AAAB01008980) agCP8191	4e-69	TC11259	Structural Molecule	Structural	GadFly	structural constituent of cuticle (sensu Insecta)	NA	NA	PF00379-insect_cuticle, PS00233-CUTICLE	weakly similar to LD46766p (CG8505) {D. melanogaster}, partial (94%)
2	#	CL395CT464CN1059	RB14_C05	1021	1	2	0	3	792	8981	81713	82114	0	X	ERF1_DROME	Eukaryotic peptide chain release factor subunit 1 (eRF1) (Eukaryotic release factor 1)	1e-101	CG5605 (eRF1)	Translation Regulator	Translation	GadFly	ligand binding or carrier; nucleic acid binding; translation factor, nucleic acid binding; translation termination factor; translation release factor	cell growth and/or maintenance; metabolism ; biosynthesis; macromolecule biosynthesis; protein biosynthesis; protein synthesis termination	cytosol; translation release factor	PF01605-RF1, eRF1-like proteins, Translational machinery components, , Translational machinery components, , L30e-like, , L30e-like, , N-terminal domain of eukaryotic peptide chain release factor subunit 1, ERF1, , N-terminal domain of eukaryotic peptide	NA
2		RB_17_G06_049	RB17_G06	1605	0	1	0	1	275	8984	4432581	4432830	1e-135	X	EAA14842	(AAAB01008984) ebiP6521	5e-25	TC17393	Transporter	Ion Transport	TIGR Gene Index	zinc ion transporter	GO:0015633(zinc porter)	GO:0006832(small molecule transport) GO:0008021(synaptic vesicle)	NA	weakly similar to CG17215; symbol=BG:DS07295.1; cDNA=method:''sim4'' score:''1000.0'' desc:''GM01103 D. melanogaster, partial (36%)
2	#	IRB1_E01_1	IRB1_E01	1164	0	1	1	2	828	8986	12090447	12091273	0	X	EAA00609	(AAAB01008986) agCP9766	1e-111	TC12118	Enzyme	Protein Digestion	GadFly	serine-type endopeptidase/pancreatic elastase	NA	NA	PF00057-ldl_recept_a, PF00089-trypsin, PF00530-SRCR, PR00258-SPERACTRCPTR, PR00261-LDLRECEPTOR, PR00722-CHYMOTRYPSIN, PR01217-PRICHEXTENSN, PS00134-TRYPSIN_HIS, PS00135-TRYPSIN_SER, PS00152-ATPASE_ALPHA_BETA, PS00420-SPERACT_RECEPTOR, PS01209-LDLRA_1, PS5	similar to gb|AAF50319.3| (AE003553) CG4821 (Tequila) [D. melanogaster] 2e-09
2		RB_03_F10_080	RB3_F10	1652	0	1	0	1	648	8986	2807546	2807961	0	X	EAA00104	(AAAB01008986) agCP10051	8e-77	TC17194	Binding	Transcription and mRNA Processing	TIGR Gene Index	NA	NA	NA	NA	weakly similar to CG4278 ("Anon-35F/36A protein"), similar to yeast ngg1-interacting factor 3, gene product {D. melanogaster}, partial (43%)
2		CL74CT106CN352	IRB3Q1_C07	541	3	2	4	9	959	8986	2183209	2183720	0	X	EAA00294	(AAAB01008986) agCP9264	1e-101	TC10964	Structural Molecule	Translation	TIGR Gene Index	GO:0003735(structural constituent of ribosome)	GO:0006412(protein biosynthesis)	GO:0005840(ribosome) GO:0005843(cytosolic small ribosomal subunit (sensu Eukarya))	NA	similar to 60S ribosomal protein L18A. [Fruit fly], complete
2		CL13CT32CN125	IRB11_G05	228	19	16	30	65	767	8986	4316337	4316818	0	X	EAA00291	(AAAB01008986) agCP9509	4e-60	RpS26,TC10909	Structural Molecule	Translation	TIGR Gene Index	GO:0003735 (structural constituent of ribosome)	GO:0006412 (protein biosynthesis)	GO:0005840 (ribosome) GO:0005843 (cytosolic small ribosomal subunit (sensu Eukarya))	NA	NA
2	#	CL94CT133CN422	IRB14_B10	276	0	2	2	4	626	8987	2331394	2331737	0	X	EAA01460	(AAAB01008987) agCP12011	4e-64	TC462419	Unknown	Unknown	TIGR Gene Index	NA	NA	NA	NA	NA
2	#	S21_H04_S21	S21_H04	5	9	4	9	22	578	8987	15426655	15426933	1e-156	X	EAA01520	(AAAB01008987) agCP12023	4e-55	TC12261	Unknown	Unknown	TIGR Gene Index	NA	NA	NA	NA	NA
2	#	RB_10_A10_070	RB10_A10	1949	0	1	0	1	262	8987	1488	1747	1e-145	X	EAA01736	(AAAB01008987) agCP12846	7e-12	TC10919	Unknown	Unknown	TIGR Gene Index	NA	NA	NA	NA	weakly similar to predicted using Genefinder; preliminary prediction {Caenorhabditis elegans}, partial (38%)
2		IRB2_C07_2	IRB2_C07	2238	0	0	1	1	370	8987	1068068	1068246	6e-92	X	AAF48961	(AE003512) CG14199-PA [D. melanogster]	2e-22	CG14199	Unknown	Unknown	GadFly	NA	NA	NA	NA	NA
3		IRB9_C10_IRB9	IRB9_C10	935	0	0	1	1	416	7663	39399	39641	1e-125	D	BM627639	17000687497194 A.Gam.ad.cDNA1	1e-89	NA	Unknown	Unknown	NA	NA	NA	NA	NA	NA	NA
3		S28_F08_S28	S28_F08	841	1	0	0	1	594	8799	2544829	2545319	0	D	BM583070	17000687277449 A.Gam.ad.cDNA.blood1	0	TC13322	Unknown	Unknown	TIGR Gene Index	NA	NA	NA	NA	NA	NA
3	#	S18_H02_S18	S18_H02	2086	1	0	0	1	703	8807	6220983	6221675	0	D	BM575570	17000687161286 A.Gam.ad.cDNA.blood1	1e-177	TC12088	Unknown	Receptor-mediated Endocytosis	TIGR Gene Index	NA	GO:0006901(non-selective vesicle coating);GO:0016183(synaptic vesicle coating) + GO:0007269(neurotransmitter secretion)	GO:0008021(synaptic vesicle); GO:0030135(coated vesicle)	NA	homologue to clathrin-associated protein {D. melanogaster}, complete	agCP3452
3	#	RB_13_F02_016	RB13_F02	2118	0	1	0	1	237	8807	1823356	1823587	1e-121	D	BM655995	17000687387212 A.Gam.ad.cDNA1	5e-94	TC12169	Unknown	Signal Transduction	TIGR Gene Index	NA	NA	NA	NA	weakly similar to Misexpression suppressor of KSR {D. melanogaster}, partial (52%)	agCP3284
3	#	S17_A04_S17	S17_A04	638	1	0	0	1	361	8807	4852035	4852184	7e-67	D	AJ282353	4A3A-AAT-A-04-R An. gambiae immune competent 4A3A	2e-65	NA	Unknown	Unknown	NA	NA	NA	NA	NA	NA	NA
3	#	S33_E09_S33	S33_E09	2364	1	0	0	1	672	8807	2407162	2407817	0	D	BM577579	17000687163982 A.Gam.ad.cDNA.blood1	4e-46	NA	Unknown	Unknown	NA	NA	NA	NA	NA	NA	NA
3	#	CL78CT110CN361	S18_D10	392	2	0	3	5	1079	8807	3277115	3278024	0	D	BM077087	TrEST-A3823 TrEST-A Hypocrea jecorina cDNA clone Tr-A3823 5'.	0	NA	Unknown	Unknown	NA	NA	NA	NA	NA	NA	NA
3	#	CL63CT93CN307	IRB18_D10	270	2	3	10	15	475	8807	2099861	2100299	0	D	BM600177	17000687051196 A.Gam.ad.cDNA.blood1	1e-151	TC12555	Unknown	Unknown	TIGR Gene Index	NA	NA	NA	NA	NA	NA
3		RB_08_C07_051	RB8_C07	477	0	1	0	1	510	8807	1018455	1018885	0	D	BM590122	17000687376275 A.Gam.ad.cDNA.blood1	8e-19	NA	Unknown	Unknown	NA	NA	NA	NA	NA	NA	NA
3		RB_07_H12_101	RB7_H12	288	0	2	0	2	426	8816	3876941	3877314	0	D	BM597393	17000687494527 A.Gam.ad.cDNA.blood1	1e-124	NA	Unknown	Unknown	NA	NA	NA	NA	NA	NA	NA
3		S30_D06_S30	S30_D06	1935	1	0	0	1	473	8823	828231	828699	0	D	AJ284854	4A3B-AAD-B-04-R An. gambiae immune competent 4A3B	0	TC15837	Unknown	Unknown	TIGR Gene Index	NA	NA	NA	NA	NA	NA
3	#	CL114CT158CN482	IRB15_F08	1292	0	0	1	1	169	8846	5886074	5886231	5e-72	D	BM633296	17000687506994 A.Gam.ad.cDNA1	4e-14	NA	Unknown	Unknown	NA	NA	NA	NA	NA	NA	NA
3	#	IRB13_B09_IRB13	IRB13_B09	1549	0	0	1	1	208	8847	453775	453980	2e-88	D	BM601518	17000687067774 A.Gam.ad.cDNA.blood1	9e-63	TC16552	Unknown	Unknown	TIGR Gene Index	NA	NA	NA	NA	NA	NA
3	#	IRB8_G01_IRB8	IRB8_G01	2303	0	0	1	1	81	8849	524626	524672	2e-11	D	BM636188	17000687561599 A.Gam.ad.cDNA1	2e-12	TC11366	Binding	Chromatin Assembly/Dissasembly	Amigo	DNA binding	chromatin assembly/disassembly	nucleasome	NA	weakly similar to histone H1-II-1 {Chironomus thummi}, complete	agCP10761 ^^agCP10778 ^^
3	#	CL161CT210CN605	S19_F10	1136	1	0	1	2	365	8849	521290	521637	1e-171	D	BM585161	17000687283341 A.Gam.ad.cDNA.blood1	1e-166	TC11366	Binding	Chromatin Assembly/Dissasembly	Amigo	DNA binding	chromatin assembly/disassembly	nucleasome	NA	weakly similar to histone H1-II-1 {Chironomus thummi}, complete	agCP10761 ^^agCP10778 ^^
3	#	CL393CT462CN1056	RB13_F01	715	0	2	0	2	646	8859	6351719	6352104	0	D	BM578736	17000687166410 A.Gam.ad.cDNA.blood1	0	TC11369	Structural Molecule	Structural	TIGR Gene Index	keratin	NA	NA	NA	weakly similar to keratin {Canis familiaris}, partial (36%)	agCP1799
3	#	IRB4_2_A07_050	IRB4Q2_A07	1064	0	1	2	3	262	8879	2256754	2257003	1e-134	D	BM578815	17000687166518 A.Gam.ad.cDNA.blood1	1e-105	TC12588	Enzyme	Xenobiotic Metabolism and Transport	TIGR Gene Index	GO:0003869(4-nitrophenylphosphatase)	NA	NA	NA	similar to NipSnap protein. [Fruit fly], partial (89%)	agCP2911 ^^agCP2946 ^^
3	#	CL379CT447CN1037	S26_G11	490	1	0	0	1	675	8880	2354184	2354860	0	D	BM609729	17000687106896 A.Gam.ad.cDNA.blood1	2e-84	TC12949	Unknown	Unknown	TIGR Gene Index	NA	NA	NA	NA	NA	NA
3	#	CL379CT447CN1034	S23_C10	489	3	1	0	4	616	8880	2353348	2353785	0	D	BM587603	17000687321412 A.Gam.ad.cDNA.blood1	0	TC12950	Unknown	Unknown	TIGR Gene Index	NA	NA	NA	NA	NA	NA
3	#	CL144CT192CN567	IRB6_A03	788	0	0	2	2	594	8888	237824	238066	1e-130	D	AJ283938	4A3B-AAH-B-12-F An. gambiae immune competent 4A3B	0	TC17067	Unknown	Unknown	TIGR Gene Index	NA	NA	NA	NA	NA	NA
3		CL428CT498CN1103	S20_H05	453	2	0	0	2	456	8944	4325464	4325760	1e-126	D	BM605881	17000687077716 A.Gam.ad.cDNA.blood1	1e-120	TC12185	Unknown	Unknown	TIGR Gene Index	NA	NA	NA	NA	NA	agCP15254
3		S30_G03_S30	S30_G03	954	1	0	0	1	269	8960	12609568	12609722	8e-69	D	BM630218	17000687501062 A.Gam.ad.cDNA1	1e-107	TC19581	Unknown	Unknown	TIGR Gene Index	NA	NA	NA	NA	NA	agCP6135
3		IRB1_1_G08_065	IRB1Q1_G08	2179	0	0	1	1	296	8960	12696328	12696624	1e-162	D	BM624124	17000687490608 A.Gam.ad.cDNA1	1e-117	NA	Unknown	Unknown	NA	NA	NA	NA	NA	NA	NA
3		IRB19_B04_IRB19	IRB19_B04	183	0	0	1	1	161	8960	14284311	14284417	4e-54	D	BM589590	17000668410117 A.Gam.ad.cDNA.blood1	7e-66	NA	Unknown	Unknown	NA	NA	NA	NA	NA	NA	NA
3	#	S21_F03_S21	S21_F03	697	2	0	1	3	335	8964	12143205	12143530	1e-170	D	BM588516	17000687325933 A.Gam.ad.cDNA.blood1	7e-98	TC11617	Unknown	Unknown	TIGR Gene Index	NA	NA	NA	NA	weakly similar to CG4710 gene product {alt 1} [D. melanogaster], partial (34%)	NA
3	#	S25_C01_S25	S25_C01	806	1	0	0	1	582	8966	2463981	2464561	0	D	AJ282453	4A3A-AAY-B-06-R An. gambiae immune competent 4A3A	2e-35	TC13865	Transporter	Amino Acid and Derivative Metabolism and Transport	TIGR Gene Index	GO:0015171(amino acid transporter)	NA	NA	NA	similar to minidiscs {D. melanogaster}, partial (95%)	agCP14498 ^^agCP11708 ^^
3	#	RB_05_C03_019	RB5_C03	608	1	1	0	2	771	8968	686986	687453	0	D	BM629424	17000668639595 A.Gam.ad.cDNA1	1e-53	TC13301	Unknown	Unknown	TIGR Gene Index	NA	NA	NA	NA	NA	NA
3	#	CL454CT524CN1140	S10_D10	495	2	0	0	2	499	8980	13130961	13131447	0	D	BM648410	17000687325967 A.Gam.ad.cDNA1	0	TC10889	Enzyme Regulator	Amino Acid and Derivative Metabolism and Transport	Amigo	enzyme regulator; enzyme inhibitor; ornithine decarboxylase inhibitor	cell growth and/or maintenance; metabolism; amino acid and derivative metabolism; amine metabolism; polyamine metabolism + cell growth and/or maintenance; metabolism; amino acid and derivative metabolism; amino acid derivative metabolism; polyamine metabo	NA	NA	similar to ornithine decarboxylase antizyme {Aedes aegypti}, partial (75%)	NA
3	#	S26_E07_S26	S26_E07	2088	1	0	0	1	625	8980	9579195	9579701	0	D	BM652164	17000687375186 A.Gam.ad.cDNA1	0	TC19945	Unknown	Unknown	TIGR Gene Index	NA	NA	NA	NA	NA	NA
3	#	S_10_F11_092	S10_F11	1337	1	0	0	1	564	8984	5665292	5665855	0	D	BM600435	17000687054156 A.Gam.ad.cDNA.blood1	0	TC12262	Unknown	Unknown	TIGR Gene Index	NA	NA	NA	NA	NA	NA
3	#	S32_A04_S32	S32_A04	2147	1	0	0	1	407	8984	1466671	1467058	0	D	BM614069	17000687140871 A.Gam.ad.cDNA.blood1	2e-48	TC11633	Unknown	Unknown	TIGR Gene Index	NA	NA	NA	NA	weakly similar to LD46023p {D. melanogaster}, partial (50%)	agCP4801
3	#	S27_E05_S27	S27_E05	368	1	0	0	1	238	8987	14011652	14011756	1e-52	D	BM590459	17000687383188 A.Gam.ad.cDNA.blood1	2e-48	TC15144	Enzyme	Protein Tagging	GadFly	ubiquitin conjugating enzyme	ubiquitin cycle	NA	NA	homologue to EG:25E8.2 gene product {alt 2} [D. melanogaster], partial (37%)	agCP12885
3	#	IRB3_4_E07_052	IRB3Q4_E07	2248	0	0	1	1	134	8823	1354471	1354594	3e-51	N	AC004299	D. melanogster DNA sequence (P1 DS07982 (D185)), complete	6e-32	DNA sequence (P1 DS07982 (D185))	Unknown	Unknown	GadFly	NA	NA	NA	NA	NA
3	#	S33_D12_S33	S33_D12	463	1	0	0	1	647	8898	327617	328221	0	N	AC073834	H. sapiens BAC clone RP11-250N10 from 2, complete sequence	4e-06	BAC clone RP11-250N10 from 2	Unknown	Unknown	Amigo	NA	NA	NA	NA	NA
3	#	CL4CT652CN1724	S28_H12	2356	1	0	0	1	352	8807	1598369	1598660	1e-157	U	NA	NA	NA	NA	Unknown	Unknown	NA	NA	NA	NA	NA	NA	NA
3	#	IRB1_4_A06_038	IRB1Q4_A06	1882	0	0	1	1	353	8807	10412088	10412333	1e-136	U	NA	NA	NA	NA	Unknown	Unknown	NA	NA	NA	NA	NA	NA	NA
3		S26_B03_S26	S26_B03	1755	1	0	0	1	184	8816	4853146	4853328	2e-82	U	NA	NA	NA	NA	Unknown	Unknown	NA	NA	NA	NA	NA	NA	NA
3		S2Q_3_G01_005	S2Q3_G01	2163	1	0	0	1	143	8816	1951993	1952099	5e-47	U	NA	NA	NA	NA	Unknown	Unknown	NA	NA	NA	NA	NA	NA	NA
3		IRB11_G10_IRB11	IRB11_G10	1524	0	0	1	1	234	8816	3605781	3605979	3e-85	U	NA	NA	NA	NA	Unknown	Unknown	NA	NA	NA	NA	NA	NA	NA
3		IRB9_E03_IRB9	IRB9_E03	579	0	0	1	1	302	8823	210189	210318	2e-50	U	NA	NA	NA	NA	Unknown	Unknown	NA	NA	NA	NA	NA	NA	NA
3	#	S_13_B04_030	S13_B04	370	1	0	0	1	141	8839	1878855	1878969	3e-56	U	NA	NA	NA	NA	Unknown	Unknown	NA	NA	NA	NA	NA	NA	NA
3	#	RB_15_C06_039	RB15_C06	663	0	1	0	1	205	8849	1272578	1272634	4e-24	U	NA	NA	NA	NA	Unknown	Unknown	NA	NA	NA	NA	NA	NA	NA
3	#	IRB7_A02_7	IRB7_A02	947	0	0	1	1	617	8960	500838	501448	0	U	NA	NA	NA	NA	Unknown	Unknown	NA	NA	NA	NA	NA	NA	NA
3		S24_G04_S24	S24_G04	369	1	0	0	1	536	8960	17881066	17881509	0	U	NA	NA	NA	NA	Unknown	Unknown	NA	NA	NA	NA	NA	NA	NA
3		S22_F09_S22	S22_F09	1995	1	0	0	1	473	8968	2686603	2687073	0	U	NA	NA	NA	NA	Unknown	Unknown	NA	NA	NA	NA	NA	NA	NA
3		S29_A06_S29	S29_A06	89	1	0	0	1	118	8978	316472	316575	1e-28	U	NA	NA	NA	NA	Unknown	Unknown	NA	NA	NA	NA	NA	NA	NA
3		S18_A11_S18	S18_A11	79	1	0	0	1	227	8980	2824686	2824907	1e-115	U	NA	NA	NA	NA	Unknown	Unknown	NA	NA	NA	NA	NA	NA	NA
3	#	S2Q_3_D02_015	S2Q3_D02	2445	1	0	0	1	89	8987	15543663	15543721	1e-20	U	NA	NA	NA	NA	Unknown	Unknown	NA	NA	NA	NA	NA	NA	NA
3		S24_A12_S24	S24_A12	1787	1	0	0	1	365	5440	697	1058	0	X	EAA07411	(AAAB01008852) agCP14639	1e-50	TC15376	Enzyme	Transcription and mRNA Processing	TIGR Gene Index	GO:0003724(RNA helicase) GO:0004002(adenosinetriphosphatase)	NA	NA	NA	weakly similar to RNA helicase {Homo sapiens}, partial (30%)
3	#	RB_05_G08_065	RB5_G08	1684	0	1	0	1	342	8804	84431	84661	1e-117	X	EAA03855	(AAAB01008804) agCP1990	2e-35	TC11227	Antioxidant	Response to Oxidative Stress	TIGR Gene Index	GO:0004601(peroxidase) GO:0004602(glutathione peroxidase) GO:0008379(thioredoxin peroxidase) GO:0016209(antioxidant)	cell growth and maintenance; stress response; oxidative stress reponse	GO:0005829(cytosol	NA	similar to gb|AAL37254.1| (AF323181) 2-Cys thioredoxin peroxidase [Aedes aegypti] 5e-27
3	#	CL178CT232CN644	S35_E09	99	16	3	8	27	957	8807	12236415	12236810	0	X	EAA04684	(AAAB01008807) agCP3123	1e-144	TC10771	Enzyme	Protein Digestion	TIGR Gene Index	peptidase; serine-type endopeptidase	NA	NA	NA	homologue to Chymotrypsin 2 precursor (EC 3.4.21.1). [African malaria mosquito], complete
3	#	CL43CT71CN245	RB19_F04	552	12	2	5	19	1575	8807	11181278	11181777	0	X	AAN31467	(AF424642) ADP/ATP translocase [Phytophthora infestans]	5e-87	ADP/ATP Translocase	Transporter	Nucleobase/Nucleoside/Nucleotide/Nucleic acid Metabolism and Transport	Amigo	transporter; ATP/ADP antiporter	cell growth and/or maintenance; transport; nucleobase, nucleoside, nucleotide and nucleic acid transport	mitochondrion; mitochondrial inner membrane	NA	NA
3	#	RB_04_F04_032	RB4_F04	1654	0	1	0	1	385	8807	9105954	9106315	0	X	EAA04769	(AAAB01008807) ebiP7687	1e-48	TC11355	Chaperone	Protein Folding	TIGR Gene Index+P316	GO:0003754(chaperone) GO:0003763(chaperonin ATPase) GO:0003773(heat shock protein)	GO:0006457(protein folding) GO:0006951(response to heat shock) GO:0007098(centrosome cycle) GO:0045187(regulation of sleep)	GO:0005737(cytoplasm) GO:0005813(centrosome)	NA	similar to gb|AAB05638.1| (L47285) heat shock protein 82 [Anopheles albimanus] gb|AAB05639.1| (L47285) heat shock protein 82 [Anopheles albimanus] 3e-48
3	#	IRB10_B07_IRB10	IRB10_B07	1196	0	0	1	1	517	8807	6950109	6950340	1e-128	X	EAA03948	(AAAB01008807) agCP3833	2e-85	TC11640	Enzyme	Protein Folding	TIGR Gene Index	peptidylprolyl cis-trans isomerase GO:0003754 (chaperone)	NA	GO:0005783 (endoplasmic reticulum) EC 5.2.1.8	NA	similar to Peptidyl-prolyl cis-trans isomerase 5 (EC 5.2.1.8) (PPIase) (Rotamase) (Cyclophilin-5)., partial (87%)
3	#	CL115CT159CN483	S23_A12	1044	2	0	1	3	739	8807	3279256	3279807	0	X	EAA04645	(AAAB01008807) agCP3927	1e-95	TC11133	Unknown	Vitellogenesis/Oogenesis	TIGR Gene Index	NA	GO:0008359(regulation of pole plasm bicoid mRNA localization)	NA	NA	weakly similar to exuperantia protein - fruit fly (Drosophila virilis), partial (32%)
3	#	CL4CT646CN1441	S19_H11	13	16	2	7	25	454	8807	10791889	10792166	1e-158	X	AAC39127	(AF030431) peritrophin 1 [An. gambiae]	2e-31	Peritrophin 1	Binding	Structural	Amigo	ligand binding or carrier; carbohydrate binding; sugar binding; chitin binding + structural molecule; structural constituent of peritrophic membrane (sensu Insecta)	NA	NA	NA	NA
3	#	IRB9_A09_IRB9	IRB9_A09	221	0	0	1	1	606	8807	3388356	3388647	1e-158	X	EAA04406	(AAAB01008807) agCP3675	8e-79	TC474476	Enzyme	Lysosomal Enzymatic Digestion	TIGR Gene Index	enzyme	cell communication; response to external stimulus; response to biotic stimulus; defense response; immune response; innate immune response; inflammatory response + cell communication; response to external stimulus; response to biotic stimulus ; response t	extracellular; extracellular space	NA	similar to sp|Q17005|LYC_ANOGA Lysozyme precursor (1,4-beta-N-acetylmuramidase) pir||JC5003 lysozyme (EC 3.2.1.17) precursor - African malaria mosquito gb|AAC47326.1| (U28809) lysozyme [An. gambiae] 1e-50
3	#	CL364CT431CN1011	RB13_C10	1025	0	3	0	3	559	8807	672356	672904	0	X	EAA04556	(AAAB01008807) agCP3460	1e-21	TC11845	Unknown	Unknown	TIGR Gene Index	NA	NA	NA	NA	NA
3		IRB1_F07_1	IRB1_F07	1983	0	0	1	1	641	8807	9078772	9079183	0	X	EAA04695	(AAAB01008807) agCP3493	3e-96	TC474765	Unknown	Unknown	TIGR Gene Index	NA	NA	NA	NA	NA
3	#	CL182CT236CN654	S34_B10	12	4	1	6	11	541	8839	890359	890881	0	X	EAA05878	(AAAB01008839) agCP14623	4e-43	TC11943	Anticoagulant	Protein Modification, Metabolism, and Transport	Amigo	thrombin inhibitor	NA	NA	NA	similar to emb|CAA10384.1| (AJ131524) dipetalogastin [Dipetalogaster maximus] 3e-06
3	#	RB_15_F02_016	RB15_F02	1792	0	1	0	1	514	8848	980701	981211	0	X	EAA07021	(AAAB01008848) agCP7189	5e-85	TC14350	Enzyme	Chromatin Assembly/Dissasembly	TIGR Gene Index	GO:0016887(ATPase)	GO:0006338(chromatin modeling)	GO:0005634(nucleus) nucleus; nucleoplasm; chromatin remodeling complex	NA	weakly similar to SNF2 protein homolog YBR245c - yeast (Saccharomyces cerevisiae), partial (29%)
3	#	IRB8_C09_IRB8	IRB8_C09	2302	0	0	1	1	96	8849	278276	278361	8e-24	X	EAA07158	(AAAB01008849) agCP10726	8e-07	TC12700	Binding	Ion Transport	GadFly	sulfonylurea receptor ligand	NA	NA	NA	weakly similar to CG6513 gene product {D. melanogaster}, partial (96%)
3	#	S19_G02_S19	S19_G02	955	1	0	0	1	393	8849	273778	274159	0	X	EAA07224	(AAAB01008849) agCP10779	4e-24	TC13561	Unknown	Unknown	TIGR Gene Index	NA	NA	NA	NA	NA
3	#	RB_05_G09_069	RB5_G09	1890	0	1	0	1	364	8851	1026429	1026791	0	X	EAA07275	(AAAB01008851) ebiP768	9e-55	TC12927	Binding	Cell Adhesion	TIGR Gene Index	GO:0003779(actin binding) GO:0008092(cytoskeletal protein binding) GO:0016342(catenin)	GO:0007016(cytoskeletal anchoring) GO:0007155(cell adhesion)	GO:0005915(zonula adherens) GO:0030055(cell-matrix junction) GO:0016343(cytoskeletal anchor protein)	NA	similar to CG17947 (alpha Catenin; LD30423p) [Fruit fly], partial (97%)
3		CL19CT39CN163	IRB1Q1_F09	3	33	22	39	94	347	8851	1607187	1607289	5e-52	X	EAA07309	(AAAB01008851) agCP10095	9e-14	TC12397	Unknown	Unknown	TIGR Gene Index	NA	NA	NA	NA	NA
3	#	IRB1_1_F07_060	IRB1Q1_F07	1254	0	0	1	1	208	8859	10653396	10653602	9e-96	X	EAA08086	(AAAB01008859) agCP1623	7e-13	TC11909	Enzyme	Lysosomal Enzymatic Digestion	Amigo	NA	NA	NA	NA	weakly similar to acid phosphatase-1 {Drosophila subobscura}, partial (44%)
3	#	S_11_F07_060	S11_F07	578	1	0	0	1	486	8859	10103908	10104111	1e-105	X	1AJE	Cdc42 From Human, Nmr, 20 Structures	4e-11	Cdc42 From Human, Nmr, 20 Structures	Signal Transducer	Signal Transduction	Amigo	enzyme; hydrolase; GTPase; small monomeric GTPase; RHO small monomeric GTPase	cell communication; signal transduction; intracellular signalling cascade; small GTPase mediated signal transduction; GO:0007266 : RHO protein signal transduction	NA	NA	NA
3	#	S27_B10_S27	S27_B10	1920	1	0	0	1	361	8859	3010861	3010990	2e-67	X	EAA07759	(AAAB01008859) agCP1097	2e-49	TC11562	Unknown	Unknown	TIGR Gene Index	NA	NA	NA	NA	NA
3	#	IRB10_E03_IRB10	IRB10_E03	911	0	0	2	2	466	8859	2957713	2958078	0	X	EAA07999	(AAAB01008859) agCP1536	6e-25	TC14721	Unknown	Unknown	TIGR Gene Index	NA	NA	NA	NA	NA
3	#	RB_09_H01_013	RB9_H01	1867	0	1	0	1	371	8859	901622	901932	1e-175	X	EAA07840	(AAAB01008859) agCP1563	3e-11	TC13716	Unknown	Unknown	TIGR Gene Index	NA	NA	NA	NA	NA
3	#	RB_19_G05_037	RB19_G05	1637	0	1	0	1	92	8859	3009808	3009892	3e-41	X	EAA07759	(AAAB01008859) agCP1097	6e-09	TC11562	Unknown	Unknown	TIGR Gene Index	NA	NA	NA	NA	NA
3	#	CL194CT251CN684	S18_F06	1001	2	1	1	4	628	8859	12049257	12049683	0	X	EAA07523	(AAAB01008859) agCP1210	1e-106	NP470603	Unknown	Unknown	TIGR Gene Index	NA	NA	NA	NA	NA
3		IRB1_C04_1	IRB1_C04	2231	0	0	1	1	363	8859	2956236	2956593	1e-180	X	EAA08025	(AAAB01008859) agCP1375	5e-29	TC11292	Enzyme	Lysosomal Enzymatic Digestion	TIGR Gene Index	GO:0008234(cysteine-type peptidase)	NA	NA	NA	weakly similar to CG12163 (cathepsin F) gene product {alt 2} [D. melanogaster], partial (46%)
3		IRB7_B08_7	IRB7_B08	1071	0	0	1	1	242	8859	1708804	1709010	1e-113	X	EAA08117	(AAAB01008859) agCP1334	2e-11	TC12961	Enzyme	Receptor-mediated Endocytosis	TIGR Gene Index	GO:0003926(ARF small monomeric GTPase) GO:0005525(GTP binding)	GO:0006471(protein amino acid ADP-ribosylation) GO:0007269(neurotransmitter secretion) GO:0008099(synaptic vesicle endocytosis) GO:0015031(protein transport) GO:0016197(endosome transport)	NA	NA	homologue to CG11027 (Arf102F "ADP ribosylation factor 102F; ADP ribosylation factor II") - fruit fly (D. melanogaster), complete
3		CL4CT599CN1224	IRB12_C01	479	1	1	4	6	1151	8859	10504881	10505186	1e-172	X	EAA07473	(AAAB01008859) agCP1517	1e-131	TC11213	Translation Regulator	Translation	TIGR Gene Index	GO:0003743(translation initiation factor)	GO:0006413(translational initiation)	GO:0005829(cytosol)	NA	similar to CG2922 (eIF-5C "elongation initiation factor 5C") gene product {alt 1} [D. melanogaster], partial (46%)
3		S27_F05_S27	S27_F05	1722	1	0	0	1	606	8859	9676869	9677110	1e-127	X	EAA08011	(AAAB01008859) agCP1581	1e-101	TC14178	Unknown	Unknown	TIGR Gene Index	NA	NA	NA	NA	NA
3	#	S23_G06_S23	S23_G06	2073	1	0	0	1	810	8880	3377910	3378221	1e-175	X	EAA08552	(AAAB01008880) agCP2366	1e-107	TC13406	Enzyme Regulator	Cell Cycle	TIGR Gene Index	GO:0004672(protein kinase) GO:0004674(protein serine/threonine kinase)	GO:0006468(protein amino acid phosphorylation) GO:0007067(mitosis) GO:0007140(male meiosis)	GO:0005737(cytoplasm) GO:0005813(centrosome) GO:0005819(spindle)	NA	similar to CG12306 (Protein kinase polo (EC 2.7.1.-)). [Fruit fly], partial (51%)
3	#	IRB21_H03_IRB21	IRB21_H03	35	0	4	3	7	855	8880	1407780	1408378	0	X	Q93113	GLUTATHIONE S-TRANSFERASE 1-6 (GST CLASS-THETA) emb|CAB03593.1| (Z81292) GSTD1-6 protein [An. gambiae] gb|AAC79995	1e-110	Glutathione S-transferase 1-6	Antioxidant	Response to Oxidative Stress	Amigo	enzyme; transferase; glutathione S-transferase	cell communication; response to external stimulus; response to biotic stimulus; defense response; immune response; humoral immune response; antimicrobial humoral response	NA	NA	NA
3	#	IRB1_3_D01_011	IRB1Q3_D01	2156	0	0	1	1	542	8880	3392447	3392665	1e-120	X	EAA08586	(AAAB01008880) agCP2356	2e-43	TC12940	Unknown	Response to Oxidative Stress	Ribeiro	NA	NA	NA	TUDOR*	NA
3	#	S20_D01_S20	S20_D01	1177	1	0	0	1	395	8888	1639966	1640152	8e-99	X	EAA08767	(AAAB01008888) agCP7918	6e-54	TC13223	Enzyme	Fatty Acid/Lipid Metabolism and Transport	TIGR Gene Index	GO:0003987(acetate-CoA ligase)			NA	similar to CG8732 gene product {alt 1} [D. melanogaster], partial (57%)
3	#	IRB19_A01_IRB19	IRB19_A01	2034	0	0	1	1	541	8898	2869739	2870277	0	X	EAA09297	(AAAB01008898) agCP14064	8e-55	TC14256	Enzyme	Protein Modification, Metabolism, and Transport	TIGR Gene Index	SMT3 activating enzyme	GO:0019948(SUMO activating enzyme)	GO:0019950(SMT3-dependent protein catabolism)	NA	weakly similar to CG12276 (Aos1) gene product {D. melanogaster}, partial (96%)
3	#	RB_14_F03_028	RB14_F03	1930	0	1	0	1	458	8898	328928	329204	1e-145	X	EAA09157	(AAAB01008898) agCP14114	1e-59	TC12774	Enzyme Regulator	Protein Modification, Metabolism, and Transport	TIGR Gene Index	GO:0004723(calcium-dependent protein serine/threonine phosphatase) GO:0005509(calcium ion binding) GO:0005516(calmodulin binding)	GO:0006470(protein amino acid dephosphorylation) GO:0007269(neurotransmitter secretion)	GO:0005955(calcineurin complex)	NA	homologue to CG4209 (CanB "Calcineurin B subunit isoform 2 (Protein phosphatase 2B regulatory subunit)). [Fruit fly], complete
3	#	CL234CT296CN786	S18_E01	1391	1	0	0	1	721	8898	3762726	3763302	0	X	EAA09167	(AAAB01008898) agCP14033	1e-105	TC11598	Enzyme	Vitellogenesis/Oogenesis	TIGR Gene Index	GO:0003928(RAB small monomeric GTPase) GO:0003931(Rho small monomeric GTPase) GO:0005525(GTP binding)	GO:0006897(endocytosis) GO:0007317(regulation of pole plasm oskar mRNA localization) GO:0008103(polarization of the oocyte microtubule cytoskeleto	NA	NA	homologue to CG5771 (Rab11 "Rab-protein 11") {D. melanogaster}, partial (90%)
3	#	IRB16_A02_IRB16	IRB16_A02	1264	0	0	1	1	121	8898	1751583	1751702	3e-61	X	EAA09082	(AAAB01008898) agCP14155	4e-15	TC15917	Unknown	Unknown	TIGR Gene Index	NA	NA	NA	NA	NA
3	#	CL309CT369CN913	IRB4Q4_F04	1058	0	1	2	3	604	8898	3557020	3557268	1e-127	X	EAA09295	(AAAB01008898) agCP14165	1e-62	TC17519	Unknown	Unknown	TIGR Gene Index	NA	NA	NA	NA	NA
3	#	CL407CT476CN1077	S29_H06	1094	1	1	0	2	849	8898	2994118	2994556	0	X	EAA09117	(AAAB01008898) agCP14070	1e-74	TC12603	Unknown	Unknown	TIGR Gene Index	NA	NA	NA	NA	weakly similar to CG1458 gene product {D. melanogaster}, complete
3		S25_B02_S25	S25_B02	1772	1	0	0	1	446	8900	1846631	1846940	1e-172	X	EAA09471	(AAAB01008900) agCP14959	3e-50	TC18080	Binding	Transcription and mRNA Processing	TIGR Gene Index	small nuclear ribonucleoprotein;	GO:0017070(U6 snRNA binding)	GO:0006371(mRNA splicing)	NA	homologue to CG10418 gene product {D. melanogaster}, complete
3		CL156CT205CN598	RB19_E04	802	0	1	1	2	265	8900	1447373	1447597	1e-117	X	AAL90273	(AY089535) LD04994p [D. melanogster] gb|AAM68186.1| (AE003452) CG10067-PB [D. melanogster]	5e-15	CG10067 (Actin 57B)	Structural Molecule	Cytoskeleton Organization and Biogenesis	GadFly	structural constituent of cytoskeleton	cytoskeleton organization and biogenesis	actin filament	Actin-like ATPase domain,	NA
3	#	CL252CT315CN822	S11_G05	997	2	1	2	5	807	8904	779277	779880	0	X	AAA93475	(U50472) putative fatty acid binding protein [An. gambiae]	4e-61	Fatty acid binding protein, probable	Binding	Fatty Acid/Lipid Metabolism and Transport	Amigo	ligand binding or carrier; lipid binding; acyl-CoA or acyl binding	cell growth and/or maintenance; transport; lipid transport	NA	NA	NA
3	#	S18_H12_S18	S18_H12	1226	1	0	0	1	672	8905	80711	81081	0	X	EAA09732	(AAAB01008905) agCP4343	1e-122	TC17356	Unknown	Unknown	TIGR Gene Index	NA	NA	NA	NA	similar to CG16717 gene product {D. melanogaster}, partial (58%)
3	#	CL31CT51CN198	IRB11_D06	1011	0	0	4	4	572	8929	26732	27279	0	X	EAA09842	(AAAB01008929) agCP10826	6e-77	Histone H2B, TC11272	Binding	Chromatin Assembly/Dissasembly	TIGR Gene Index	GO:0003677 (DNA binding)	GO:0006333 (chromatin assembly/disassembly)	GO:0005718 (nucleosome)	PF00125-histone, PR00621-HISTONEH2B, PS00357-HISTONE_H2B, PS50028-HIST_TAF	homologue to Histone H2B. [Midge], complete
3	#	S21_B01_S21	S21_B01	1875	1	0	0	1	431	8933	1592195	1592391	1e-102	X	EAA09922	(AAAB01008933) agCP11787	1e-30	TC12831	Enzyme	Protein Folding	TIGR Gene Index	GO:0003763(chaperonin ATPase)	protein folding	chaperonine-containing T-complex	NA	similar to LD24495p {D. melanogaster}, complete
3	#	CL58CT89CN294	S34_B08	341	4	2	6	12	1014	8944	3997774	3998162	0	X	EAA10211	(AAAB01008944) agCP15298	1e-86	TC11147	Enzyme	Oxidative Phosphorylation	TIGR Gene Index	enzyme; oxidoreductase; cytochrome c oxidase	cell growth and/or maintenance; metabolism; electron transport; oxidative phosphorylation; phosphate metabolism; phosphorylation; oxidative phosphorylation	mitochondrion; mitochondrial membrane; mitochondrial inner membrane; mitochondrial electron transport chain complex; respiratory chain complex IV; cytochrome c oxidase	NA	similar to CG11015 (cytochrome c oxidase) gene product {D. melanogaster}, partial (90%)
3	#	IRB3_1_C05_035	IRB3Q1_C05	2207	0	0	1	1	560	8944	1916128	1916391	1e-147	X	EAA10335	(AAAB01008944) agCP15442	2e-97	TC11767	Transporter	Cell-cell Signalling	GadFly	excitatory extracellular ligand-gated ion channel	NA	NA	PS00225-CRYSTALLIN_BETAGAMMA	similar to gb|AAF46805.1| (AE003456) CG6698-PA (Ntr) [D. melanogaster] 3e-05
3	#	S16_E12_16	S16_E12	1357	1	0	0	1	586	8948	2141504	2141835	0	X	EAA10346	(AAAB01008948) agCP2112	1e-100	TC11424	Enzyme Regulator	Cell Cycle	TIGR Gene Index	GO:0016538(cyclin-dependent protein kinase\, regulator) GO:0019908(cyclin-dependent protein kinase holoenzyme)	GO:0000086(G2/M transition of mitotic cell cycle) GO:0000092(mitotic anaphase B) GO:0007079(mitotic chromosome movement) GO:0016288(cytokinesis)	cyclin-dependent protein kinase holoenzyme, nuclear	NA	weakly similar to cyclin B1 {Cynops pyrrhogaster}, partial (41%)
3	#	CL129CT176CN532	IRB16_E06	1364	0	0	1	1	332	8948	918161	918491	1e-166	X	EAA10406	(AAAB01008948) agCP2049	2e-54	TC11918	Binding	Immune/Defense Response	TIGR Gene Index	GO:0005509(calcium ion binding) GO:0005530(lectin) GO:0008229(opsonin)	GO:0006960(antimicrobial humoral response (sensu Invertebrata)) GO:0008228(opsinization)	NA	NA	weakly similar to Ficolin 2 precursor (Collagen/fibrinogen domain-containing protein 2) (Ficolin-B) (Ficolin B), partial (58%)
3		CL405CT474CN1074	S22_F04	1107	1	1	0	2	708	8948	3208794	3209059	1e-139	X	EAA10363	(AAAB01008948) agCP2064	1e-107	TC15447	Enzyme	Simple/Complex Carbohydrate Metabolism and Transport	TIGR Gene Index	GO:0004335 (galactokinase)	GO:0005975 (carbohydrate metabolism) EC 2.7.1.-	NA	NA	weakly similar to N-acetylgalactosamine kinase (EC 2.7.1.-) (GalNAc kinase) (Galactokinase 2). [Human], partial (49%)
3	#	S_12_G06_049	S12_G06	1918	1	0	0	1	414	8949	21966	22252	1e-129	X	EAA10516	(AAAB01008949) agCP5117	1e-31	TC13393	Unknown	Unknown	TIGR Gene Index	NA	NA	NA	NA	NA
3	#	IRB12_C05_IRB12	IRB12_C05	1540	0	0	1	1	228	8960	9861131	9861357	1e-125	X	EAA11645	(AAAB01008960) agCP6378	1e-31	TC14786	Structural Molecule	Translation	GadFly	structural constituent of ribosome	protein biosynthesis	60S ribosomal subunit	Ribosomal protein L36	similar to ref|NP_652658.1| (NM_144401) CG18767 (RpL36) gene product [D. melanogaster] gb|AAG22323.1| (AE003556) CG18767-PA [D. melanogaster] gb|AAM27496.1| (AY102667) GM01757p [D. melanogaster] 1e-21
3	#	IRB3_C10_3	IRB3_C10	2250	0	0	1	1	445	8960	3011245	3011684	0	X	EAA11405	(AAAB01008960) agCP5561	2e-43	TC11976	Chaperone	Protein Folding	TIGR Gene Index	GO:0003773 (heat shock protein)	NA	NA	NA	similar to small heat shock protein {An. gambiae}, partial (88%)
3	#	S32_F10_S32	S32_F10	2031	1	0	0	1	672	8960	5985965	5986264	1e-168	X	EAA11082	(AAAB01008960) agCP5962	1e-88	TC12596	Enzyme	Vitellogenesis/Oogenesis	Ribeiro	RNA binding - integral plasma membrane protein - oogenesis	NA	NA	NA	NA
3	#	RB_05_C12_087	RB5_C12	1095	1	1	0	2	696	8960	16595875	16596267	0	X	EAA11334	(AAAB01008960) agCP6381	7e-30	TC20588	Unknown	Immune/Defense Response	GadFly	NA	defense response; signal transduction	NA	PF00097-zf-C3HC4, PS50079-NLS_BP, PS50089-ZF_RING, RING finger domain, C3HC4	weakly similar to GH03577p (CG5140) {D. melanogaster}, partial (72%)
3		RB_13_H07_061	RB13_H07	1613	0	1	0	1	421	8960	10391789	10392180	0	X	EAA11420	(AAAB01008960) agCP6599	6e-72	TC12658	Enzyme	Xenobiotic metabolism and Transport	GadFly	4-nitrophenylphosphatase EC 3.1.3.41	NA	NA	NA	weakly similar to RE04130p {D. melanogaster}, partial (41%)
3		CL263CT325CN843	RB13_G06	1155	1	1	0	2	325	8960	18110682	18110944	1e-134	X	EAA11094	(AAAB01008960) agCP6351	2e-30	TC14228	Unknown	Unknown	TIGR Gene Index	NA	NA	NA	NA	NA
3	#	CL437CT507CN1113	S12_H01	1179	2	0	0	2	322	8964	9117937	9118249	1e-170	X	EAA12881	(AAAB01008964) agCP11364	1e-24	TC12465	Enzyme	Protein Tagging	TIGR Gene Index	GO:0004840 (ubiquitin conjugating enzyme)	GO:0006512 (ubiquitin cycle)	NA	NA	similar to Ubiquitin-conjugating enzyme E2-24 kDa (EC 6.3.2.19) (Ubiquitin-protein ligase), partial (91%)
3	#	IRB3_3_C02_007	IRB3Q3_C02	2268	0	0	1	1	261	8964	7465414	7465581	1e-90	X	EAA12233	(AAAB01008964) ebiP6959	3e-10	TC11203	Unknown	Signal Transduction	TIGR Gene Index	GO:0008084(imaginal disc growth factor)	NA	NA	NA	weakly similar to Idgf4 gene product {D. melanogaster}, partial (69%
3	#	RB_19_E01_004	RB19_E01	1168	0	1	1	2	212	8964	7462685	7462895	1e-114	X	EAA12233	(AAAB01008964) ebiP6959	1e-13	TC11203	Unknown	Signal Transduction	TIGR Gene Index	GO:0008084(imaginal disc growth factor)	NA	NA	NA	weakly similar to Idgf4 gene product {D. melanogaster}, partial (69%
3	#	CL12CT14CN62	IRB9_A05	59	2	0	1	3	601	8964	12183914	12184155	1e-123	X	EAA00778	(AAAB01008986) agCP9970	2e-34	TC11220	Binding	Chromatin Assembly/Dissasembly	TIGR Gene Index	GO:0003680(AT DNA binding)	GO:0006325(establishment and/or maintenance of chromatin architecture) GO:0008301(DNA bending)	intracellular; chromosome; nuclear chromosome	NA	similar to Mobility group protein 1A. [Midge], partial (74%)
3	#	CL244CT304CN805	IRB2Q4_C01	830	0	0	1	1	565	8964	1919261	1919496	1e-126	X	EAA12738	(AAAB01008964) agCP11537	1e-32	TC16508	Unknown	Unknown	TIGR Gene Index	NA	NA	NA	NA	NA
3	#	RB_04_D04_031	RB4_D04	1662	0	1	0	1	507	8964	8378285	8378693	0	X	EAA12432	(AAAB01008964) agCP11252	3e-49	TC15938	Unknown	Unknown	TIGR Gene Index	NA	NA	NA	NA	NA
3	#	CL12CT16CN76	RB3_A10	143	8	4	7	19	1104	8964	12183910	12184857	0	X	EAA12626	(AAAB01008964) agCP11565	1e-113	TC11082	Unknown	Unknown	TIGR Gene Index	NA	NA	NA	NA	NA
3		CL311CT372CN922	S16_G11	568	5	2	1	8	931	8964	3771330	3772249	0	X	EAA12264	(AAAB01008964) agCP11302	1e-120	TRYPSIN 4 PRECURSOR	Enzyme	Protein Digestion	Amigo	peptidase; serine-type endopeptidase	NA	NA	NA	NA
3	#	IRB10_D12_IRB10	IRB10_D12	634	0	0	1	1	707	8966	1807617	1808013	0	X	EAA09755	(AAAB01008907) agCP7303	3e-21	TC468995	Unknown	Unknown	TIGR Gene Index	NA	NA	NA	NA	NA
3		CL429CT499CN1104	S25_C05	430	2	0	0	2	980	8968	236994	237527	0	X	EAA13235	(AAAB01008968) ebiP3366	3e-93	TC14087	Enzyme	Protein Digestion	TIGR Gene Index	enzyme; peptidase	NA	NA	NA	weakly similar to aminopeptidase N {Aedes aegypti}, partial (29%)
3		S30_F02_S30	S30_F02	807	1	0	0	1	590	8975	530988	531402	0	X	NP_572438	(NM_132210) CG2257 gene product [D. melanogster]	4e-41	CG2257 (Ubc-E2H)	Enzyme	Protein Tagging	GadFly	ubiquitin conjugating enzyme	NA	NA	PF00179-UQ_con, PS00183-UBIQUITIN_CONJUGAT, PS50127-UBIQUITIN_CONJUGAT_2	NA
3	#	RB_11_G09_069	RB11_G09	1610	0	1	0	1	234	8976	288141	288339	1e-106	X	EAA13516	(AAAB01008976) ebiP1712	5e-15	TC13866	Unknown	Unknown	TIGR Gene Index	NA	NA	NA	NA	similar to CG1973 gene product {D. melanogaster}, partial (76%)
3	#	CL266CT328CN847	IRB3Q4_B02	1024	0	1	2	3	477	8978	496657	497065	0	X	EAA13684	(AAAB01008978) ebiP2741	3e-53	TC16303	Binding	Transcription and mRNA Processing	TIGR Gene Index	GO:0003734(small nuclear ribonucleoprotein)	GO:0000245(spliceosome assembly) GO:0006371(mRNA splicing)	GO:0005681(spliceosome complex)	NA	homologue to CG1249 gene product {D. melanogaster}, complete
3		S20_H11_S20	S20_H11	127	1	0	0	1	576	8978	1551982	1552277	1e-166	X	EAA13610	(AAAB01008978) agCP7638	6e-92	TC21181	Unknown	Translation	Amigo	NA	ribosome biogenesis	NA	NA	weakly similar to nucleolar RNA-associated protein (Nrap), transcript variant alpha Homo sapiens
3	#	IRB2_B02_2	IRB2_B02	2222	0	0	1	1	346	8979	813098	813237	3e-67	X	EAA13758	(AAAB01008979) agCP8969	5e-42	TC12102	Enzyme	Vitellogenesis/Oogenesis	Ribeiro	epigenetic control of protein activity	NA	NA	NA	NA
3	#	IRB9_G06_IRB9	IRB9_G06	2067	0	0	1	1	644	8980	9660287	9660605	1e-180	X	EAA14068	(AAAB01008980) agCP8599	2e-83	TC12416	Enzyme	Simple/Complex Carbohydrate Metabolism and Transport	TIGR Gene Index	GO:0003824(enzyme) GO:0004028(aldehyde dehydrogenase) GO:0005489(electron transporter)	GO:0006776(vitamin A metabolism) GO:0007048(oncogenesis)	mitochondrion	NA	weakly similar to CG6309 gene product {D. melanogaster}, partial (74%)
3	#	RB_18_A01_002	RB18_A01	960	0	1	0	1	485	8980	7948746	7949116	0	X	EAA14253	(AAAB01008980) agCP8782	8e-89	TC13214	Enzyme	Transcription and mRNA Processing	TIGR Gene Index	GO:0004521(endoribonuclease)	NA	NA	NA	weakly similar to ribonuclease (EC 3.1.27.-) X25 - fruit fly (D. melanogaster), partial (36%)
3	#	S2Q_2_E12_088	S2Q2_E12	897	1	0	0	1	661	8980	12389072	12389526	0	X	NP_610630	(NM_136786) CG11979 gene product [D. melanogster] gb|AAF58728.1| (AE003828) CG11979-PA [D. melanogster] gb|AAL48951.1| (AY071329) RE34924p [D. melanogster]	1e-105	DNA-directed RNA polymerase II	Transcription Regulator	Transcription and mRNA Processing	GadFly	DNA-directed RNA polymerase II	transcription, from Pol II promoter	DNA-directed RNA polymerase II, core	NA	NA
3	#	CL406CT475CN1075	S2Q2_B08	1172	1	1	0	2	506	8980	9614759	9614962	1e-100	X	EAA14065	(AAAB01008980) agCP8321	2e-16	TC13858	Signal Transducer	Vitellogenesis/Oogenesis	TIGR Gene Index	GO:0005875(microtubule associated protein) GO:0008017(microtubule binding)	GO:0007017(microtubule-based process) GO:0007399(neurogenesis) GO:0008354(germ-cell migration)	Cytoplasm; cytosol; intracellular signalling cascade	NA	weakly similar to stathmin-14 {D. melanogaster}, partial (90%)
3	#	S17_F10_S17	S17_F10	1317	1	0	0	1	756	8980	7208139	7208358	1e-109	X	EAA14162	(AAAB01008980) agCP8818	2e-48	TC12369	Transporter	Vitellogenesis/Oogenesis	TIGR Gene Index	GO:0005646(importin)	GO:0000059(protein-nucleus import\, docking) GO:0006606(protein-nucleus import) GO:0006607(NLS-bearing substrate-nucleus import) GO:0007291(sperm individualization) GO:0007303(cytoplasmic transport) (cytoplasmic transport - nucleus - importin - cytoplasm - protein-nucleus import - NLS-bearing substrate-nucleus import - cytoplasmic transport, nurse cell to oocyte - protein carrier - actin cytoskel…	actin cytoskeleton; cytoplasm; importin; nucleus	NA	weakly similar to Chain C Crystal Structure Of The Importin-Alpha(44-54)-Importin- Alpha(70-529) Complex, complete
3	#	CL331CT395CN966	IRB6_C06	286	0	1	1	2	657	8980	9045688	9046204	0	X	EAA14089	(AAAB01008980) agCP8698	8e-48	TC464469	Unknown	Unknown	TIGR Gene Index	NA	NA	NA	NA	NA
3	#	RB_08_F09_076	RB8_F09	293	0	1	3	4	648	8980	2255479	2255881	0	X	EAA14137	(AAAB01008980) agCP8081	4e-57	TC13745	Unknown	Unknown	TIGR Gene Index	NA	NA	NA	NA	NA
3	#	S26_A10_S26	S26_A10	1780	1	0	0	1	706	8980	11608709	11609108	0	X	EAA02753	(AAAB01006447) agCP3106	1e-102	TC16530	Unknown	Unknown	TIGR Gene Index	NA	NA	NA	NA	weakly similar to RE26983p {D. melanogaster}, partial (66%)
3		S17_H10_S17	S17_H10	1960	1	0	0	1	734	8980	13212537	13212915	0	X	EAA13830	(AAAB01008980) agCP8817	1e-123	TC13006	Enzyme	Nucleobase/Nucleoside/Nucleotide/Nucleic acid Metabolism and Transport	TIGR Gene Index	GO:0003921(GMP synthase)	GO:0009113(purine base biosynthesis)	NA	NA	similar to CG9242 gene product {D. melanogaster}, complete
3		CL327CT391CN957	RB14_F02	121	0	1	1	2	590	8980	13525360	13525769	0	X	EAA13891	(AAAB01008980) agCP8142	9e-85	TC15341	Enzyme	Nucleobase/Nucleoside/Nucleotide/Nucleic acid Metabolism and Transport	TIGR Gene Index	GO:0004170(dUTP pyrophosphatase)	NA	NA	NA	similar to CG4584 (BcDNA.LD08534) nucleoside-triphosphatase (EC 3.6.1.15) - fruit fly (D. melanogaster), partial (82%)
3	#	CL223CT281CN762	RB14_F10	279	1	1	1	3	823	8986	4197694	4198065	0	X	EAA00218	(AAAB01008986) agCP9563	1e-113	TC12165	Enzyme	Protein Tagging	TIGR Gene Index	GO:0004221(ubiquitin C-terminal hydrolase)	GO:0006511(ubiquitin-dependent protein catabolism)	GO:0005737(cytoplasm)	NA	weakly similar to CG4265 (Uch "Ubiquitin carboxy-terminal hydrolase isozyme L3 (EC 3.4.19.12) (UCH- L3)), partial (96%)
3	#	RB_15_C02_007	RB15_C02	2059	0	1	0	1	250	8986	4508142	4508390	1e-125	X	EAA00376	(AAAB01008986) agCP9957	7e-35	TC21280	Enzyme	Transcription and mRNA Processing	TIGR Gene Index	GO:0000175 (3'-5' exoribonuclease)	GO:0006364 (rRNA processing) EC 3.1.13.-	cytoplasmic exosome (RNase complex); nuclear exosome (RNase complex); GO:0005730 (nucleolus) GO:0005737 (cytoplasm)	PF01138-RNase_PH; 3' exoribonuclease family, Ribosomal protein S5 domain 2-like,	weakly similar to CG15481 gene product {D. melanogaster}, partial (97%)
3	#	CL12CT15CN65	S2Q3_F06	592	2	3	3	8	1010	8986	1230280	1230795	0	X	EAA00778	(AAAB01008986) agCP9970	2e-42	TC11220	Binding	Chromatin Assembly/Dissasembly	TIGR Gene Index	GO:0003680(AT DNA binding)	GO:0006325(establishment and/or maintenance of chromatin architecture) GO:0008301(DNA bending)	intracellular; chromosome; nuclear chromosome	NA	similar to Mobility group protein 1A. [Midge], partial (74%)
3	#	CL175CT226CN635	S32_H07	809	2	1	1	4	749	8986	9034697	9034955	1e-110	X	EAA00733	(AAAB01008986) agCP9412	2e-86	TC463504	Unknown	Unknown	TIGR Gene Index	NA	NA	NA	NA	NA
3		S24_C10_S24	S24_C10	512	1	0	0	1	726	8986	131913	132362	0	X	EAA00323	(AAAB01008986) agCP9445	1e-116	TC14344	Unknown	Unknown	TIGR Gene Index	NA	NA	NA	NA	weakly similar to CG3885 gene product {D. melanogaster}, partial (34%)
3	#	IRB3_3_B10_078	IRB3Q3_B10	922	0	0	1	1	623	8987	7421450	7422062	0	X	EAA00879	(AAAB01008987) agCP12614	5e-58	TC13715	Protein Tagging	Protein Tagging	TIGR Gene Index	protein tagging	GO:0008638(protein tagging) GO:0006606(protein-nucleus import)	NA	NA	homologue to CG4494 (ubiquitin-like protein SMT3) {D. melanogaster}, partial (94%)
3	#	CL302CT364CN907	RB14_C02	673	0	1	0	1	429	8987	14236647	14236917	1e-132	X	EAA01696	(AAAB01008987) agCP12125	9e-20	TC462655	Unknown	Unknown	TIGR Gene Index	NA	NA	NA	NA	NA
3	#	IRB14_A09_IRB14	IRB14_A09	1427	0	0	1	1	142	8987	12029096	12029225	2e-59	X	EAA01096	(AAAB01008987) agCP12758	2e-09	TC17156	Unknown	Unknown	TIGR Gene Index	NA	NA	NA	NA	weakly similar to CG13601 gene product {D. melanogaster}, partial (61%)
3	#	S_13_E12_088	S13_E12	1327	1	0	0	1	283	8987	3203196	3203399	1e-110	X	EAA01158	(AAAB01008987) agCP12849	3e-13	TC20863	Unknown	Unknown	TIGR Gene Index	NA	NA	NA	NA	weakly similar to putative {Mus musculus}, partial (78%)
3		RB_02_B04_030	RB2_B04	239	0	1	0	1	447	8987	7430821	7431037	1e-114	X	EAA00880	(AAAB01008987) ebiP8519	6e-13	TC14677	Translation Regulator	Translation	TIGR Gene Index	translation activator	GO:0008135(translation factor, nucleic acid binding)	GO:0006445(regulation of translation)	NA	similar to CG17514 gene product {D. melanogaster}, partial (61%)
3		CL289CT351CN883	IRB4Q2_F12	106	1	1	2	4	531	8987	15604978	15605292	1e-169	X	EAA01035	(AAAB01008987) agCP12509	6e-36	TC11302	Enzyme Regulator	Cell Cycle	TIGR Gene Index	GO:0004863(diacylglycerol-activated/phospholipid dependent protein kinase C inhibitor)	GO:0007088(regulation of mitosis) GO:0007265(RAS protein signal transduction) GO:0009605(response to external stimulus) GO:0000077(DNA damage checkpoint)	NA	NA	similar to gb|AAN13766.1|AE003721_35 (AE003721) CG31196-PC (14-3-3 protein epsilon (Suppressor of RAS1 3-9)) [D. melanogaster] 2e-34
3		S21_G04_S21	S21_G04	2150	1	0	0	1	177	8987	1676706	1676852	6e-78	X	EAA01596	(AAAB01008987) agCP12321	8e-08	TC13348	Binding	Unknown	GadFly	phosphatidylethanolamine binding	NA	NA	NA	weakly similar to CG17919 gene product {D. melanogaster}, partial (61%)
3		IRB3_1_B01_010	IRB3Q1_B01	2221	0	0	1	1	393	8987	10377843	10378014	3e-87	X	EAA00869	(AAAB01008987) agCP12627	2e-65	TC14985	Unknown	Unknown	TIGR Gene Index	NA	NA	NA	NA	NA
3		CL302CT364CN906	RB19_F03	257	0	2	1	3	200	8987	957426	957619	1e-102	X	EAA12026	(AAAB01008962) agCP10378	2e-09	TC466749	Unknown	Unknown	TIGR Gene Index	NA	NA	NA	NA	NA
3	#	S22_C11_S22	S22_C11	860	1	0	0	1	85	NA	NA	NA	NA	U	NA	NA	NA	NA	Unknown	Unknown	NA	NA	NA	NA	NA	NA	NA

## Sheet: Table S1
Metabolism
Set	PCA	GenBank Accession Number	AS	Consensus Seq. Length	Genome Scaffold	Start	End	E value	Blast Type	Accession	Blast Hit	E value	Tentative Consensus Sequence	Molecular Function	Source of Annotation	Molecular Function	Biological Process	Cellular Component	Comments
Simple/Complex Carbohydrate Metabolism and Transport
Early	#	CD747572	1786	681	8986	6553527	6554069	0	X	AAF59083	(AE003837) CG8690-PA [D. melanogster]	9e-80	CG8690	Enzyme	GadFly	alpha-glucosidase	NA	NA	NA
Early	#	CD746648	220	570	8964	5234666	5235234	0	X	EAA12503	(AAAB01008964) agCP11075	5e-13	TC12362	Enzyme	TIGR Gene Index	GO:0003825 (alpha,alpha-trehalose-phosphate synthase (UDP-forming))	NA	NA	weakly similar to BcDNA.GH08860 {D. melanogaster}, partial (31%)
Early	#	CD744851	2219	332	8807	4104603	4104927	0	D	BM623281	17000687478214 A.Gam.ad.cDNA1	1e-167	TC11496	Enzyme	TIGR Gene Index	GO:0008177(succinate dehydrogenase (ubiquinone))	GO:0006099(tricarboxylic acid cycle)	GO:0008136(succinate dehydrogenase complex (sensu Eukarya))	similar to succinate dehydrogenase Ip subunit {Gallus gallus}, partial (84%)
Late	#	CD744794	2067	644	8980	9660287	9660605	1e-180	X	EAA14068	(AAAB01008980) agCP8599	2e-83	TC12416	Enzyme	TIGR Gene Index	GO:0003824(enzyme) GO:0004028(aldehyde dehydrogenase) GO:0005489(electron transporter)	GO:0006776(vitamin A metabolism) GO:0007048(oncogenesis)	mitochondrion	weakly similar to CG6309 gene product {D. melanogaster}, partial (74%)
Late		CD747392	1107	708	8948	3208794	3209059	1e-139	X	EAA10363	(AAAB01008948) agCP2064	1e-107	TC15447	Enzyme	TIGR Gene Index	GO:0004335 (galactokinase)	GO:0005975 (carbohydrate metabolism) EC 2.7.1.-	NA	weakly similar to N-acetylgalactosamine kinase (EC 2.7.1.-) (GalNAc kinase) (Galactokinase 2). [Human], partial (49%)
Oxidative Phosphorylation
Early		CD743765	204	120	8859	6913296	6913403	2e-52	D	BM654192	17000687380279 A.Gam.ad.cDNA1	4e-51	TC13192	Enzyme	TIGR Gene Index	NADH2 dehydrogenase (GO:0003954)	NA	NA	weakly similar to NADH-UBIQUINONE OXIDOREDUCTASE AGGG SUBUNIT Homo sapiens
Early		CD744560	1048	830	8799	2172895	2173172	1e-155	X	EAA03768	(AAAB01008799) agCP14727	4e-97	TC475055	Enzyme	GadFly	NADH dehydrogenase (ubiquinone)	NA	NADH dehydrogenase (ubiquinone)	similar to ref|NP_573228.1| (NM_133000) CG5703 gene product [D. melanogaster] 1e-88
Early	#	CD746043	2046	410	8979	792641	792900	1e-145	D	BM647839	17000687324433 A.Gam.ad.cDNA1	0	TC12533	Enzyme	TIGR Gene Index	GO:0003954(NADH dehydrogenase); GO:0008137(NADH dehydrogenase (ubiquinone))	GO:0006814(sodium transport)	GO:0005759(mitochondrial matrix)	similar to CG6020 gene product {D. melanogaster}, partial (88%)
Early	#	CD746064	2123	321	8964	9012922	9013096	5e-95	X	EAA12854	(AAAB01008964) agCP11416	3e-46	TC10913	Transporter	TIGR Gene Index	GO:0003936(hydrogen-transporting two-sector ATPase)	GO:0006818(hydrogen transport)	GO:0005739(mitochondrion) GO:0005754(hydrogen-transporting ATP synthase, catalytic core (sensu Eukarya))	similar to CG7610 (ATPsyn-g "ATP synthase-gamma chain" mitochondrial precursor) (EC 3.6.1.34). [Fruit fly], partial (93%)
Early		CD746809	352	658	8900	1834011	1834660	0	X	EAA09463	(AAAB01008900) agCP15122	9e-07	TC10774	Transporter	TIGR Gene Index	hydrogen-transporting two-sector ATPase; GO:0003936 (hydrogen-transporting two-sector ATPase)	NA	GO:0005743 (mitochondrial inner membrane)	similar to ATP synthase alpha chain mitochondrial precursor (EC 3.6.3.14) (Protein bellwether). [Fruit fly], complete
Early	#	CD746161	6	1436	7639	19594	20000	0	X	EAA03027	(AAAB01007639) ebiP1833	1e-61	TC11112	Transporter	GadFly	hydrogen-translocating F-type ATPase	NA	NA	similar to CG4692 gene product {D. melanogaster}, complete
Early	#	CD743583	98	512	8952	570503	570743	1e-134	X	EAA10598	(AAAB01008952) agCP4445	1e-59	TC11778	Transporter	GadFly	hydrogen-transporting two-sector ATPase	NA	proton-transporting ATP synthase complex, coupling factor F(0)	weakly similar to ref|NP_477194.1| (NM_057846) ATPsyn-Cf6-P1 [D. melanogaster] sp|Q24407|ATPR_DROME ATP synthase coupling factor 6, mitochondrial precursor (F6)
Early	#	CD745323	273	979	8987	15653144	15653688	0	X	EAA01034	(AAAB01008987) agCP12503	1e-142	TC10941	Transporter	TIGR Gene Index	GO:0003936(hydrogen-transporting two-sector ATPase)	GO:0000276(proton-transporting ATP synthase complex, coupling factor F(0) (sensu Eukarya)) GO:0005739(mitochondrion) GO:0005753(proton-transporting ATP synthase complex (sensu Eukarya))	proton-transporting ATP synthase complex; proton-transporting ATP synthase complex, coupling factor F(0)	similar to CG4412 (ATP synthase B chain mitochondrial precursor (EC 3.6.1.34) (FO-ATP synthase subunit B)). [Fruit fly], partial (86%)
Middle		CD746336	37	137	8807	1188379	1188451	2e-29	D	BM652298	17000687375546 A.Gam.ad.cDNA1	1e-07	TC11175	Enzyme	TIGR Gene Index	GO:0004129(cytochrome c oxidase)	GO:0006118(electron transport)	GO:0005743(mitochondrial inner membrane) GO:0005751(respiratory chain complex IV (sensu Eukarya))	similar to cytochrome c oxidase subunit Va {Rhyzopertha dominica}, partial (79%)
Middle		CD745552	553	544	8964	11891431	11891601	1e-87	X	EAA12806	(AAAB01008964) agCP11425	2e-37	TC11390	Enzyme	GadFly	enzyme; oxidoreductase; cytochrome c oxidase	cell growth and/or maintenance; metabolism; electron transport; oxidative phosphorylation; phosphate metabolism; phosphorylation; oxidative phosphorylation	mitochondrion; mitochondrial membrane; mitochondrial inner membrane; mitochondrial electron transport chain complex; respiratory chain complex IV; cytochrome c oxidase	similar to gb|AAK32965.1| (AY029256) cytochrome c oxidase subunit VIc [D. melanogaster] gb|AAF52241.3| (AE003609) CG14028-PA (cype "cyclope"; cytochrome c oxidase subunit Vic) [D. melanogaster] 7e-16
Middle		CD746934	505	220	8879	1840547	1840717	4e-92	D	BM588292	17000687322478 A.Gam.ad.cDNA.blood1	5e-92	TC11360	Transporter	TIGR Gene Index	GO:0000219(vacuolar hydrogen-transporting ATPase)	GO:0015992(proton transport)	GO:0005886(plasma membrane)	similar to Vacuolar ATP synthase catalytic subunit A osteoclast isoform (EC 3.6.3.14) (V-ATPase A subunit 2), partial (10%)
Middle		CD746842	393	667	8848	882309	882782	0	D	BM652374	17000687375658 A.Gam.ad.cDNA1	0	TC11085	Transporter	TIGR Gene Index	GO:0003936(hydrogen-transporting two-sector ATPase); GO:0000260(hydrogen-translocating V-type ATPase)	GO:0015992(proton transport)	GO:0000220(hydrogen-transporting ATPase V0 domain)	homologue to Vacuolar ATP synthase 16 kDa proteolipid subunit (EC 3.6.1.34) (V-ATPase C-subunit)., complete
Middle		CD744979	6	1436	7639	19594	20000	0	X	EAA03027	(AAAB01007639) ebiP1833	1e-61	TC11112	Transporter	GadFly	hydrogen-translocating F-type ATPase	NA	NA	similar to CG4692 gene product {D. melanogaster}, complete
Late	#	CD746795	341	1014	8944	3997774	3998162	0	X	EAA10211	(AAAB01008944) agCP15298	1e-86	TC11147	Enzyme	TIGR Gene Index	enzyme; oxidoreductase; cytochrome c oxidase	cell growth and/or maintenance; metabolism; electron transport; oxidative phosphorylation; phosphate metabolism; phosphorylation; oxidative phosphorylation	mitochondrion; mitochondrial membrane; mitochondrial inner membrane; mitochondrial electron transport chain complex; respiratory chain complex IV; cytochrome c oxidase	similar to CG11015 (cytochrome c oxidase) gene product {D. melanogaster}, partial (90%)
Lysosomal Enzymatic Digestion
Late	#	CD744669	1254	208	8859	10653396	10653602	9e-96	X	EAA08086	(AAAB01008859) agCP1623	7e-13	TC11909	Enzyme	Amigo	NA	NA	NA	weakly similar to acid phosphatase-1 {Drosophila subobscura}, partial (44%)
Late		CD744861	2231	363	8859	2956236	2956593	1e-180	X	EAA08025	(AAAB01008859) agCP1375	5e-29	TC11292	Enzyme	TIGR Gene Index	GO:0008234(cysteine-type peptidase)	NA	NA	weakly similar to CG12163 (cathepsin F) gene product {alt 2} [D. melanogaster], partial (46%)
Protein Digestion
Early		CD747541	1742	640	8960	14297981	14298207	1e-125	X	EAA10784	(AAAB01008960) agCP6223	1e-105	TC11216	Enzyme	GadFly	carboxypeptidase	NA	NA	weakly similar to GH20109p (CG8560) {D. melanogaster}, partial (62%)
Early	#	CD747102	648	401	8984	1078939	1079332	0	X	EAA15148	(AAAB01008984) agCP4871	6e-40	Trypsin 4 Precursor	Enzyme	Amigo	peptidase; serine-type endopeptidase	NA	NA	NA
Early		CD745726	994	850	8987	14946736	14947104	0	X	AAC02700	(AF045250) serine proteinase [An. gambiae]	1e-136	Serine-type peptidase	Enzyme	Amigo	NA	NA	NA	NA
Early		CD747029	568	931	8964	3771330	3772249	0	X	EAA12264	(AAAB01008964) agCP11302	1e-120	Trypsin 4 Precursor	Enzyme	Amigo	peptidase; serine-type endopeptidase	NA	NA	NA
Middle	#	CD744868	2243	330	8807	5613750	5614079	0	X	EAA04240	(AAAB01008807) agCP3610	2e-50	TC11162	Enzyme	GadFly	chymotrypsin	NA	NA	similar to gb|AAF49326.1| (AE003523) CG7542-PA [D. melanogaster] 6e-07
Middle		CD743496	44	974	8980	585929	586887	0	X	EAA13787	(AAAB01008980) agCP8124	1e-170	Carboxypeptidase A (AF000953), TC21280	Enzyme	Amigo	peptidase; serine-type endopeptidase GO:0004182 (carboxypeptidase A)	GO:0006508 (proteolysis and peptidolysis) EC 3.4.17.1	NA	homologue to Zinc carboxypeptidase A precursor (EC 3.4.17.-). [African malaria mosquito], complete
Middle	#	CD744256	569	474	8964	3766678	3767146	0	X	EAA12260	(AAAB01008964) agCP10888	2e-61	Trypsin 2 precursor	Enzyme	Amigo	peptidase; serine-type endopeptidase	NA	NA	NA
Middle	#	CD746791	340	1241	8888	3084302	3084743	0	X	EAA08763	(AAAB01008888) agCP7927	0	TC12152	Enzyme	TIGR Gene Index	GO:0004177(aminopeptidase) GO:0008237(metallopeptidase)	GO:0009405(pathogenesis)	GO:0004872(receptor) GO:0005886(plasma membrane) GO:0005887(integral plasma membrane protein)	NA
Late		CD746884	430	980	8968	236994	237527	0	X	EAA13235	(AAAB01008968) ebiP3366	3e-93	TC14087	Enzyme	TIGR Gene Index	enzyme; peptidase	NA	NA	weakly similar to aminopeptidase N {Aedes aegypti}, partial (29%)
Late		CD747033	568	931	8964	3771330	3772249	0	X	EAA12264	(AAAB01008964) agCP11302	1e-120	TRYPSIN 4 PRECURSOR	Enzyme	Amigo	peptidase; serine-type endopeptidase	NA	NA	NA
Late	#	CD746430	99	957	8807	12236415	12236810	0	X	EAA04684	(AAAB01008807) agCP3123	1e-144	TC10771	Enzyme	TIGR Gene Index	peptidase; serine-type endopeptidase	NA	NA	homologue to Chymotrypsin 2 precursor (EC 3.4.21.1). [African malaria mosquito], complete
Protein Modification, Metabolism, Transport, and Localization
Early		CD747637	1979	632	8817	1518343	1518891	0	X	EAA05379	(AAAB01008817) agCP9232	5e-93	TC17379	Enzyme	TIGR Gene Index	GO:0003993(acid phosphatase) GO:0004725(protein tyrosine phosphatase)	protein amino acid dephosphorylation	cytoplasm	weakly similar to CG9599 (primo-1;primo-2) Low molecular weight phosphotyrosine protein phosphatase 2 (EC 3.1.3.48), partial (96%)
Early		CD747745	2371	267	8986	8466115	8466381	1e-140	X	EAA00782	(AAAB01008986) agCP10056	1e-11	TC14918	Enzyme	GadFly	oxidoreductase, CH-OH group of donors	NA	NA	weakly similar to CG8888 gene product {D. melanogaster}, partial (90%)
Early	#	CD745922	1651	531	8888	3081382	3081874	0	X	EAA08763	(AAAB01008888) agCP7927	1e-91	TC12152	Enzyme	TIGR Gene Index	GO:0008237 (metallopeptidase) GO:0004177 (aminopeptidase) + GO:0004872 (receptor)	GO:0009405 (pathogenesis) EC 3.4.11.2	GO:0005886 (plasma membrane) GO:0005887 (integral plasma membrane protein)	weakly similar to CG14516 gene product {D. melanogaster}, partial (23%)
Early	#	CD745544	547	275	8859	7751162	7751376	1e-39	X	EAA08053	(AAAB01008859) agCP1265	1e-36	Polyubiquitin,TC11032	Protein Tagging	Amigo	protein tagging; protein degradation tagging	NA	NA	NA
Early	#	CD743374	7	581	8964	9478953	9479246	1e-165	X	EAA12215	(AAAB01008964) agCP11398	3e-72	TC11197	Structural Molecule	TIGR Gene Index	GO:0003735(structural constituent of ribosome)	GO:0000211(protein degradation tagging)	GO:0005634(nucleus) GO:0005737(cytoplasm) GO:0005840(ribosome) GO:0005842(cytosolic large ribosomal subunit (sensu Eukarya)) GO:0005843(cytosolic small ribosomal subunit	weakly similar to ref|NP_476776.1| (NM_057428) RpL40-P1; Ubiquitin fusion 52 [D. melanogaster] pir||S23988 ubiquitin / ribosomal protein CEP52 - fruit fly (D. melanogaster) pir||S10319 ubiquitin / ribosomal protein CEP52 - fruit fly (Droso
Middle	#	CD744763	1929	359	8807	2460015	2460369	0	X	EAA04543	(AAAB01008807) agCP3850	4e-50	TC16946	Binding	GadFly	RNA binding; 7S RNA binding	SRP-dependent, co-translational membrane targeting;	signal recognition particle;	similar to ref|NP_648163.1| (NM_139906) CG8268 (SRP9 "Signal recognition particle 9 kDa protein") gene product [D. melanogaster] sp|Q9VSC1|SR09_DROME Signal recognition particle 9 kDa protein homolog (SRP9) gb|AAF50504.1| (AE003557) CG8268-
Middle		CD745945	1680	471	8960	8697363	8697724	0	X	EAA11634	(AAAB01008960) agCP6626	1e-30	TC12004	Binding	TIGR Gene Index	signal sequence receptor;	GO:0006621(ER retention)	GO:0005048(signal sequence receptor)	weakly similar to CG5474 (SsRbeta "Signal sequence receptor beta") gene product {D. melanogaster}, partial (85%)
Middle		CD745915	1642	424	8849	2018894	2019089	1e-93	X	EAA07097	(AAAB01008849) agCP10790	3e-31	TC13084	Binding	TIGR Gene Index	GO:0005045 (endoplasmic reticulum receptor)	GO:0006613 (co-translational membrane targeting)	GO:0005783 (endoplasmic reticulum)	weakly similar to EG:BACR7A4.5 gene product {alt 2} [D. melanogaster], partial (54%)
Middle	#	CD745736	1006	691	8987	7294890	7295353	0	D	BM652990	17000687377298 A.Gam.ad.cDNA1	0	TC11547	Binding	TIGR Gene Index	GO:0005048(signal sequence receptor)	GO:0006613(co-translational membrane targeting) + GO:0008284(positive regulation of cell proliferation)	GO:0005783(endoplasmic reticulum); GO:0016021(integral membrane protein)	weakly similar to CG2994 gene product {D. melanogaster}, partial (87%)
Middle	#	CD747470	1300	445	8987	13565194	13565439	1e-135	N	NM_080155	D. melanogster (betaggt-II), mRNA	2e-07	CG18627 (betaggt-II "beta subunit of type II geranylgeranyl transferase")	Enzyme	GadFly	CAAX-protein geranylgeranyltransferase	NA	NA	NA
Middle	#	CD744782	2011	170	8799	1512666	1512749	4e-38	X	EAA03799	(AAAB01008799) agCP14750	9e-07	TC11816	Enzyme	TIGR Gene Index	GO:0008170 (N-methyltransferase)	GO:0006464 (protein modification)	NA	similar to CG6188 gene product {D. melanogaster}, partial (97%)
Middle		CD744675	1268	670	8905	372093	372448	0	X	EAA09693	(AAAB01008905) ebiP1178	4e-94	TC469038	Enzyme	GadFly	tripeptidyl-peptidase II	NA	NA	similar to ref|NP_477247.1| (NM_057899) TppII-P1; tripeptidyl peptidase II [D. melanogaster] gb|AAM68593.1| (AE003819) CG3991-PA [D. melanogaster] 5e-33
Middle		CD747405	1122	739	8898	368076	368512	0	X	EAA09153	(AAAB01008898) agCP14127	1e-128	CG4406 (EG:133E12.3)	Enzyme	GadFly	GPI-anchor transamidase	NA	NA	similar to /prediction=(method:''genefinder'' version:''084'' score:''46.36'')~/prediction=, partial (86%)
Middle	#	CD744376	773	649	8799	809184	809529	0	X	EAA03709	(AAAB01008799) agCP14692	2e-30	TC12173	Enzyme	TIGR Gene Index	ubiquitin conjugating enzyme	GO:0006511(ubiquitin-dependent protein catabolism)	NA	homologue to RE63412p {D. melanogaster}, complete
Middle	#	CD745293	248	624	8799	493688	493948	1e-148	X	EAA03740	(AAAB01008799) agCP14771	8e-56	TC14807	Transporter	GadFly	protein translocase	protein transport	mitochondrial inner membrane translocase complex	similar to ref|NP_648505.1| (NM_140248) CG11611 (Tim13) gene product [D. melanogaster] sp|Q9VTN3|IM13_DROME Mitochondrial import inner membrane translocase subunit Tim13 gb|AAF50014.1| (AE003543) CG11611-PA [D. melanogaster] 9e-26
Middle	#	CD744109	459	227	8944	5073975	5074193	1e-101	D	AJ284486	4A3B-AAX-C-01-F An. gambiae immune competent 4A3B	1e-102	TC11966	Unknown	TIGR Gene Index	NA	NA	GO:0016021(integral membrane protein); GO:0005784(translocon); GO:0005855(signal sequence receptor complex)	weakly similar to CG5885 gene product {D. melanogaster}, partial (93%)
Middle	#	CD747100	646	690	8851	298970	299344	0	X	EAA07374	(AAAB01008851) agCP10141	1e-102	TC12190	Unknown	TIGR Gene Index	NA	NA	GO:0005784(translocon) GO:0005855(signal sequence receptor complex)	weakly similar to BcDNA.GM12291 {D. melanogaster}, partial (60%)
Late	#	CD746196	12	541	8839	890359	890881	0	X	EAA05878	(AAAB01008839) agCP14623	4e-43	TC11943	Anticoagulant	Amigo	thrombin inhibitor	NA	NA	similar to emb|CAA10384.1| (AJ131524) dipetalogastin [Dipetalogaster maximus] 3e-06
Late	#	CD744786	2034	541	8898	2869739	2870277	0	X	EAA09297	(AAAB01008898) agCP14064	8e-55	TC14256	Enzyme	TIGR Gene Index	SMT3 activating enzyme	GO:0019948(SUMO activating enzyme)	GO:0019950(SMT3-dependent protein catabolism)	weakly similar to CG12276 (Aos1) gene product {D. melanogaster}, partial (96%)
Late	#	CD746818	368	238	8987	14011652	14011756	1e-52	D	BM590459	17000687383188 A.Gam.ad.cDNA.blood1	2e-48	TC15144	Enzyme	GadFly	ubiquitin conjugating enzyme	ubiquitin cycle	NA	homologue to EG:25E8.2 gene product {alt 2} [D. melanogaster], partial (37%)
Late		CD747185	807	590	8975	530988	531402	0	X	NP_572438	(NM_132210) CG2257 gene product [D. melanogster]	4e-41	CG2257 (Ubc-E2H)	Enzyme	GadFly	ubiquitin conjugating enzyme	NA	NA	NA
Late	#	CD747445	1179	322	8964	9117937	9118249	1e-170	X	EAA12881	(AAAB01008964) agCP11364	1e-24	TC12465	Enzyme	TIGR Gene Index	GO:0004840 (ubiquitin conjugating enzyme)	GO:0006512 (ubiquitin cycle)	NA	similar to Ubiquitin-conjugating enzyme E2-24 kDa (EC 6.3.2.19) (Ubiquitin-protein ligase), partial (91%)
Late	#	CD745337	279	823	8986	4197694	4198065	0	X	EAA00218	(AAAB01008986) agCP9563	1e-113	TC12165	Enzyme	TIGR Gene Index	GO:0004221(ubiquitin C-terminal hydrolase)	GO:0006511(ubiquitin-dependent protein catabolism)	GO:0005737(cytoplasm)	weakly similar to CG4265 (Uch "Ubiquitin carboxy-terminal hydrolase isozyme L3 (EC 3.4.19.12) (UCH- L3)), partial (96%)
Late	#	CD746018	1930	458	8898	328928	329204	1e-145	X	EAA09157	(AAAB01008898) agCP14114	1e-59	TC12774	Enzyme Regulator	TIGR Gene Index	GO:0004723(calcium-dependent protein serine/threonine phosphatase) GO:0005509(calcium ion binding) GO:0005516(calmodulin binding)	GO:0006470(protein amino acid dephosphorylation) GO:0007269(neurotransmitter secretion)	GO:0005955(calcineurin complex)	homologue to CG4209 (CanB "Calcineurin B subunit isoform 2 (Protein phosphatase 2B regulatory subunit)). [Fruit fly], complete
Late	#	CD744446	922	623	8987	7421450	7422062	0	X	EAA00879	(AAAB01008987) agCP12614	5e-58	TC13715	Protein Tagging	TIGR Gene Index	protein tagging	GO:0008638(protein tagging) GO:0006606(protein-nucleus import)	NA	homologue to CG4494 (ubiquitin-like protein SMT3) {D. melanogaster}, partial (94%)
Amino Acid and Derivative Metabolism and Transport
Early	#	CD746786	337	153	8980	13132183	13132303	1e-61	D	BM657650	17000687437420 A.Gam.ad.cDNA1	2e-49	TC10889	Enzyme Regulator	Amigo	enzyme regulator; enzyme inhibitor; ornithine decarboxylase inhibitor	cell growth and/or maintenance; metabolism; amino acid and derivative metabolism; amine metabolism; polyamine metabolism + cell growth and/or maintenance; metabolism; amino acid and derivative metabolism; amino acid derivative metabolism; polyamine metabo	NA	similar to ornithine decarboxylase antizyme {Aedes aegypti}, partial (75%)
Middle	#	CD747122	688	236	8984	3941510	3941685	6e-88	D	BM606610	17000687083598 A.Gam.ad.cDNA.blood1	1e-86	TC11540	Enzyme	TIGR Gene Index	GO:0004356(glutamate-ammonia ligase); GO:0015930(glutamate synthase)	NA	GO:0005739(mitochondrion)	similar to glutamine synthetase {Aedes aegypti}, complete
Middle	#	CD744887	2272	281	8960	5333200	5333471	1e-147	X	EAA10731	(AAAB01008960) agCP5867	5e-51	TC11570	Enzyme	TIGR Gene Index	GO:0004505(phenylalanine 4-monooxygenase) GO:0004510(tryptophan 5-monooxygenase)	GO:0006559(phenylalanine catabolism) GO:0006726(eye pigment biosynthesis)	NA	similar to tryptophan 5-monooxygenase (EC 1.14.16.4) - fruit fly (Drosophila sp.), partial (80%)
Middle	#	CD744156	514	462	8904	590177	590479	1e-168	X	EAA09627	(AAAB01008904) agCP15541	5e-63	TC11968	Enzyme	TIGR Gene Index	GO:0004375 (glycine dehydrogenase (decarboxylating)) GO:0005489 (electron transporter)	GO:0006546 (glycine catabolism) EC 1.4.4.2		similar to CG3999 gene product {D. melanogaster}, partial (44%)
Middle		CD744906	2307	550	8849	2010552	2011101	0	X	EAA07245	(AAAB01008849) agCP10679	9e-95	TC12897	Enzyme	TIGR Gene Index	GO:0004760 (serine-pyruvate aminotransferase) GO:0008453 (alanine-glyoxylate aminotransferase)	metabolism; biosynthesis; eye pigment biosynthesis	GO:0005759 (mitochondrial matrix) GO:0005777 (peroxisome)	similar to 3-hydroxykynurenine transaminase {Aedes aegypti}, partial (57%)
Middle	#	CD744640	1158	655	8960	20168315	20168515	1e-109	X	NP_524197	(NM_079473) pumpless [D. melanogster] sp|Q9U616|GCSH_DROME Glycine cleavage system H protein, mitochondrial precursor (Pumpless protein) gb|AAF13277.1|AF203725_1 (AF203725) pumpless protein [D. melanogster] gb|AAL68248.1| (AY075433) LP05	2e-44	CG7758 (ppl "pumpless")	Enzyme	GadFly	NA	NA	glycine cleavage system	NA
Middle	#	CD744404	836	246	8960	3427031	3427275	1e-123	X	EAA11867	(AAAB01008960) agCP6237	2e-07	TC11597	Enzyme	TIGR Gene Index	GO:0008442 (3-hydroxyisobutyrate dehydrogenase) EC 1.1.1.31	NA	GO:0005739 (mitochondrion)	weakly similar to Probable 3-hydroxyisobutyrate dehydrogenase mitochondrial precursor (EC 1.1.1.31) (HIBADH)., partial (83%)
Middle	#	CD745050	46	240	8984	622563	622755	2e-78	D	BM579154	17000687237633 A.Gam.ad.cDNA.blood1	9e-94	TC11750	Enzyme	TIGR Gene Index	GO:0004617(phosphoglycerate dehydrogenase) + GO:0005489(electron transporter)	GO:0007420(brain development)	NA	similar to CG6287 gene product {D. melanogaster}, complete
Middle	#	CD744220	537	1585	8975	592061	593293	0	X	EAA13500	(AAAB01008975) agCP5224	0	TC11276	Enzyme	TIGR Gene Index	glycine hydroxymethyltransferase	GO:0006519(amino acid and derivative metabolism) GO:0006520(amino acid metabolism) GO:0006563(serine metabolism)	NA	similar to CG3011 gene product {D. melanogaster}, partial (80%)
Late	#	CD746925	495	499	8980	13130961	13131447	0	D	BM648410	17000687325967 A.Gam.ad.cDNA1	0	TC10889	Enzyme Regulator	Amigo	enzyme regulator; enzyme inhibitor; ornithine decarboxylase inhibitor	cell growth and/or maintenance; metabolism; amino acid and derivative metabolism; amine metabolism; polyamine metabolism + cell growth and/or maintenance; metabolism; amino acid and derivative metabolism; amino acid derivative metabolism; polyamine metabo	NA	similar to ornithine decarboxylase antizyme {Aedes aegypti}, partial (75%)
Late	#	CD747184	806	582	8966	2463981	2464561	0	D	AJ282453	4A3A-AAY-B-06-R An. gambiae immune competent 4A3A	2e-35	TC13865	Transporter	TIGR Gene Index	GO:0015171(amino acid transporter)	NA	NA	similar to minidiscs {D. melanogaster}, partial (95%)
Nucleobase/Nucleoside/Nucleotide/Nucleic acid Metabolism and Transport
Early	#	CD747790	2459	533	8823	2330954	2331302	1e-178	X	EAA05449	(AAAB01008823) agCP10498	6e-63	TC19549	Binding	TIGR Gene Index	GO:0000166 (nucleotide binding) GO:0004002 (adenosinetriphosphatase)	NA	NA	similar to CG4858 gene product {D. melanogaster}, complete
Early		CD743519	86	568	8960	10010712	10011214	0	X	EAA11700	(AAAB01008960) agCP6049	2e-28	TC14831	Enzyme	GadFly	purine-nucleoside phosphorylase	NA	NA	similar to gb|AAF47654.1| (AE003475) CG16758-PB [D. melanogaster] 2e-07
Early		CD746702	245	705	8859	9682519	9682785	1e-149	X	EAA08191	(AAAB01008859) agCP1642	8e-69	Vacuolar ATP synthase subunit F	Enzyme	Amigo	enzyme; hydrolase; hydrolase, acting on acid anhydrides; hydrolase, acting on acid anhydrides, in phosphorus-containing anhydrides; ATPase; adenosinetriphosphatase + ligand binding or carrier; nucleotide binding; purine nucleotide binding; adenyl nucleot	cell growth and/or maintenance; transport; ion transport; cation transport; monovalent inorganic cation transport; hydrogen transport; proton transport	cell fraction; membrane fraction	NA
Early		CD747011	552	1575	8807	11181278	11181777	0	X	AAN31467	(AF424642) ADP/ATP translocase [Phytophthora infestans]	5e-87	ADP/ATP Translocase	Transporter	Amigo	transporter; ATP/ADP antiporter	cell growth and/or maintenance; transport; nucleobase, nucleoside, nucleotide and nucleic acid transport	mitochondrion; mitochondrial inner membrane	NA
Middle	#	CD743775	217	332	8859	10715790	10716113	1e-157	X	EAA07522	(AAAB01008859) agCP1559	9e-40	TC11928	Enzyme	TIGR Gene Index	GO:0004018(adenylosuccinate lyase)	NA	NA	similar to CG3590 gene product {D. melanogaster}, partial (97%)
Late		CD747630	1960	734	8980	13212537	13212915	0	X	EAA13830	(AAAB01008980) agCP8817	1e-123	TC13006	Enzyme	TIGR Gene Index	GO:0003921(GMP synthase)	GO:0009113(purine base biosynthesis)	NA	similar to CG9242 gene product {D. melanogaster}, complete
Late		CD745131	121	590	8980	13525360	13525769	0	X	EAA13891	(AAAB01008980) agCP8142	9e-85	TC15341	Enzyme	TIGR Gene Index	GO:0004170(dUTP pyrophosphatase)	NA	NA	similar to CG4584 (BcDNA.LD08534) nucleoside-triphosphatase (EC 3.6.1.15) - fruit fly (D. melanogaster), partial (82%)
Late	#	CD745548	552	1575	8807	11181278	11181777	0	X	AAN31467	(AF424642) ADP/ATP translocase [Phytophthora infestans]	5e-87	ADP/ATP Translocase	Transporter	Amigo	transporter; ATP/ADP antiporter	cell growth and/or maintenance; transport; nucleobase, nucleoside, nucleotide and nucleic acid transport	mitochondrion; mitochondrial inner membrane	NA
Fatty Acid/Lipid Metabolism and Transport
Early	#	CD747401	1119	686	8823	2276007	2276183	9e-92	X	EAA05503	(AAAB01008823) R254	1e-118	TC473206	Signal Transducer	GadFly	phospholipase A2	NA	NA	similar to gb|AAF59258.1| (AE003841) CG11124-PA [D. melanogaster] 5e-36
Late	#	CD747444	1177	395	8888	1639966	1640152	8e-99	X	EAA08767	(AAAB01008888) agCP7918	6e-54	TC13223	Enzyme	TIGR Gene Index	GO:0003987(acetate-CoA ligase)			similar to CG8732 gene product {alt 1} [D. melanogaster], partial (57%)
Late	#	CD747297	997	807	8904	779277	779880	0	X	AAA93475	(U50472) putative fatty acid binding protein [An. gambiae]	4e-61	Fatty acid binding protein, probable	Binding	Amigo	ligand binding or carrier; lipid binding; acyl-CoA or acyl binding	cell growth and/or maintenance; transport; lipid transport	NA	NA
Vitamin/Vitamin Derivative/Cofactor Metabolism and Transport
Early		CD746815	364	222	8898	291899	292103	3e-68	D	AJ280660	4A3A-AAS-B-06-F An. gambiae immune competent 4A3A	1e-83	TC12728	Unknown	TIGR Gene Index	NA	GO:0006777(Mo-molybdopterin cofactor biosynthesis)	NA	weakly similar to GH02855p {D. melanogaster}, partial (40%)
Early		CD745928	1657	534	8968	879728	880078	0	X	EAA00309	(AAAB01008986) agCP9338	4e-38	TC18254	Binding	GadFly	tocopherol binding	NA	NA	weakly similar to CG12926 gene product {D. melanogaster}, partial (97%)
Xenobiotic Metabolism and Transport
Early	#	CD747462	1229	515	8095	17709	18021	1e-176	X	EAA03235	(AAAB01008095) agCP2235	2e-61	Cytochrome P450 CYP9L1, TC475523	Binding	Amigo	cytochrome P450	NA	microsome	NA
Late		CD745893	1613	421	8960	10391789	10392180	0	X	EAA11420	(AAAB01008960) agCP6599	6e-72	TC12658	Enzyme	GadFly	4-nitrophenylphosphatase EC 3.1.3.41	NA	NA	weakly similar to RE04130p {D. melanogaster}, partial (41%)
Late	#	CD744571	1064	262	8879	2256754	2257003	1e-134	D	BM578815	17000687166518 A.Gam.ad.cDNA.blood1	1e-105	TC12588	Enzyme	TIGR Gene Index	GO:0003869(4-nitrophenylphosphatase)	NA	NA	similar to NipSnap protein. [Fruit fly], partial (89%)
	1) Whole Genome Shotgun Scaffold Hit of Blastn to An. Gambiae str. PEST abbreviated to last four digits of AAAB0100
	2) Key for Blast Type: X - significant Blastx to Nr (1E-4); N - significant Blastn to Nr (1E-4); D - significant tBlastn to DBEST (1E-4); and U - no significant blast hits in any of the previously stated searches
	3) All agCP gene products are derived from the An. gambiae str. PEST proteome.
	4) All CG gene products are derived from the D. melanogaster proteome.
	5) All A.Gam.ad.cDNA clones are derived from Holt et sl. (2002)
	6) Gene products with a given source of annotation of Ribeiro are annotated from Ribeiro (in press).
	7) NA: Not Available
	8) Explained in Methods: Following K-clustering genes are filtered by PCA analysis, all genes that passed PCA filtering are indicated by #
	9) Molecular Function (2), Biological Process, and Cellular Component all are derived from the indicated source of annotation.
Transport
Set	PCA Set	GenBank Accession Number	AS	Consensus Seq. Length	Genome Scaffold	Start	End	E value	Blast Type	Accession	Blast Hit	E value	Tentative Consensus Sequence	Molecular Function	Source of Annotation	Molecular Function	Biological Process	Cellular Component	Comments
Ion Transport
Early	#	CD745811	1144	602	8980	7905579	7906172	0	N	AY137768	An. gambiae porin gene, complete cds	1e-148	Porin	Transporter	Amigo	voltage-dependent ion-selective channel	NA	NA	NA
Early	#	CD745747	1017	809	8964	11526610	11526880	1e-147	X	EAA12328	(AAAB01008964) agCP11403	1e-124	TC11473	Transporter	TIGR Gene Index	sodium/potassium-exchanging ATPase	GO:0005391(sodium/potassium-exchanging ATPase)	plasma membrane; sodium/potassium-exchanging ATPase	weakly similar to CG9261 (Nrv "Nervana" Nrv2) gene product {alt 2} [D. melanogaster], partial (62%)
Early	#	CD747389	1103	486	8984	588802	589196	0	X	EAA14816	(AAAB01008984) agCP4991	7e-17	TC11869	Transporter	GadFly	water transporter	NA	NA	weakly similar to LD27313p (CG7777) {D. melanogaster}, partial (72%)
Middle		CD745847	1336	392	8859	7257704	7258096	0	X	EAA08087	(AAAB01008859) agCP1211	9e-71	TC17372	Transporter	GadFly	sodium:iodide symporter	NA	NA	weakly similar to CG6723 gene product {D. melanogaster}, partial (80%)
Middle		CD745886	1605	275	8984	4432581	4432830	1e-135	X	EAA14842	(AAAB01008984) ebiP6521	5e-25	TC17393	Transporter	TIGR Gene Index	zinc ion transporter	GO:0015633(zinc porter)	GO:0006832(small molecule transport) GO:0008021(synaptic vesicle)	weakly similar to CG17215; symbol=BG:DS07295.1; cDNA=method:''sim4'' score:''1000.0'' desc:''GM01103 D. melanogaster, partial (36%)
Middle		CD746886	432	484	8859	3145548	3145669	2e-43	D	BM621457	17000687446677 A.Gam.ad.cDNA1	8e-56	TC11071	Transporter	TIGR Gene Index	GO:0005391(sodium/potassium-exchanging ATPase)	GO:0006812(cation transport)	GO:0005886(plasma membrane); GO:0005890(sodium/potassium-exchanging ATPase complex)	homologue to Sodium/potassium-transporting ATPase alpha chain (EC 3.6.3.9) (Sodium pump) (Na+/K+ ATPase)., partial (95%)
Receptor-mediated Endocytosis
Early	#	CD746028	1974	633	8898	35570	35749	5e-97	X	EAA09216	(AAAB01008898) agCP14142	2e-86	TC13702	Unknown	TIGR Gene Index	NA	GO:0006901(non-selective vesicle coating) GO:0007269(neurotransmitter secretion) GO:0016183(synaptic vesicle coating)	coated vesicle; synaptic vesicle	similar to CG5864 (AP-1sigma ) {D. melanogaster}, complete
Late		CD744579	1071	242	8859	1708804	1709010	1e-113	X	EAA08117	(AAAB01008859) agCP1334	2e-11	TC12961	Enzyme	TIGR Gene Index	GO:0003926(ARF small monomeric GTPase) GO:0005525(GTP binding)	GO:0006471(protein amino acid ADP-ribosylation) GO:0007269(neurotransmitter secretion) GO:0008099(synaptic vesicle endocytosis) GO:0015031(protein transport) GO:0016197(endosome transport)	NA	homologue to CG11027 (Arf102F "ADP ribosylation factor 102F; ADP ribosylation factor II") - fruit fly (D. melanogaster), complete
Late	#	CD747685	2086	703	8807	6220983	6221675	0	D	BM575570	17000687161286 A.Gam.ad.cDNA.blood1	1e-177	TC12088	Unknown	TIGR Gene Index	NA	GO:0006901(non-selective vesicle coating);GO:0016183(synaptic vesicle coating) + GO:0007269(neurotransmitter secretion)	GO:0008021(synaptic vesicle); GO:0030135(coated vesicle)	homologue to clathrin-associated protein (CG7057) {D. melanogaster}, complete
Protein Synthesis
Set	PCA Set	GenBank Accession Number	AS	Consensus Seq. Length	Genome Scaffold	Start	End	E value	Blast Type	Accession	Blast Hit	E value	Tentative Consensus Sequence	Molecular Function	Source of Annotation	Molecular Function	Biological Process	Cellular Component	Comments
Transcription and mRNA Processing
Early	#	CD745232	208	113	8807	11185942	11186021	7e-39	D	BM643580	17000687312543 A.Gam.ad.cDNA1	6e-37	TC11168	Enzyme	TIGR Gene Index	GO:0008186(RNA dependent adenosinetriphosphatase)+ GO:0003724(RNA helicase) + GO:0003723(RNA binding)	GO:0006396(RNA processing)	GO:0005634(nucleus)	weakly similar to CG10077 gene product {D. melanogaster}, partial (51%)
Early	#	CD745742	1014	613	8986	5680340	5680951	0	X	EAA17745	(AABL01001835) putative protein potential transcriptional repressor Not4hp [Plasmodium yoelii yoelii]	1e-07	Transcriptional repressor Not4hp	Transcription Regulator	Amigo	Transcriptional repressor	RNA polymerase transcription factor	Nucleaus	NA
Middle		CD745923	1652	648	8986	2807546	2807961	0	X	EAA00104	(AAAB01008986) agCP10051	8e-77	TC17194	Binding	TIGR Gene Index	NA	NA	NA	weakly similar to CG4278 ("Anon-35F/36A protein"), similar to yeast ngg1-interacting factor 3, gene product {D. melanogaster}, partial (43%)
Middle		CD747240	895	642	8960	4590092	4590692	0	D	BM629720	17000687500384 A.Gam.ad.cDNA1	0	TC11839	Transcription Regulator	Amigo	transcription co-activator	NA	NA	weakly similar to CG7008 gene product {D. melanogaster}, partial (49%)
Middle	#	CD745372	309	330	8980	9898182	9898509	1e-160	D	BM626973	17000687496499 A.Gam.ad.cDNA1	1e-133	TC19206	Transcription Regulator	TIGR Gene Index	GO:0003677 DNA binding	GO:0006355 transcription regulation	GO:0005634 nucleus	weakly similar to Similar to RIKEN cDNA 3930401K13 gene {Homo sapiens}, partial (58%)
Middle	#	CD746763	284	827	8904	22318	22678	0	X	EAA09664	(AAAB01008904) agCP15563	1e-150	TC11573	Unknown	TIGR Gene Index	NA	NA	NA	weakly similar to CG5413 (CREG "Cellular Repressor of E1A-stimulated Genes") gene product {D. melanogaster}, partial (62%)
Middle		CD745343	282	701	8904	21526	22150	0	X	EAA09664	(AAAB01008904) agCP15563	5e-28	TC11573	Unknown	TIGR Gene Index	NA	NA	NA	weakly similar to CG5413 (CREG "Cellular Repressor of E1A-stimulated Genes") gene product {D. melanogaster}, partial (62%)
Late		CD747563	1772	446	8900	1846631	1846940	1e-172	X	EAA09471	(AAAB01008900) agCP14959	3e-50	TC18080	Binding	TIGR Gene Index	small nuclear ribonucleoprotein;	GO:0017070(U6 snRNA binding)	GO:0006371(mRNA splicing)	homologue to CG10418 gene product {D. melanogaster}, complete
Late	#	CD744531	1024	477	8978	496657	497065	0	X	EAA13684	(AAAB01008978) ebiP2741	3e-53	TC16303	Binding	TIGR Gene Index	GO:0003734(small nuclear ribonucleoprotein)	GO:0000245(spliceosome assembly) GO:0006371(mRNA splicing)	GO:0005681(spliceosome complex)	homologue to CG1249 gene product {D. melanogaster}, complete
Late		CD747573	1787	365	5440	697	1058	0	X	EAA07411	(AAAB01008852) agCP14639	1e-50	TC15376	Enzyme	TIGR Gene Index	GO:0003724(RNA helicase) GO:0004002(adenosinetriphosphatase)	NA	NA	weakly similar to RNA helicase {Homo sapiens}, partial (30%)
Late	#	CD746047	2059	250	8986	4508142	4508390	1e-125	X	EAA00376	(AAAB01008986) agCP9957	7e-35	TC21280	Enzyme	TIGR Gene Index	GO:0000175 (3'-5' exoribonuclease)	GO:0006364 (rRNA processing) EC 3.1.13.-	cytoplasmic exosome (RNase complex); nuclear exosome (RNase complex); GO:0005730 (nucleolus) GO:0005737 (cytoplasm)	weakly similar to CG15481 gene product {D. melanogaster}, partial (97%)
Late	#	CD745704	960	485	8980	7948746	7949116	0	X	EAA14253	(AAAB01008980) agCP8782	8e-89	TC13214	Enzyme	TIGR Gene Index	GO:0004521(endoribonuclease)	NA	NA	weakly similar to ribonuclease (EC 3.1.27.-) X25 - fruit fly (D. melanogaster), partial (36%)
Late	#	CD747241	897	661	8980	12389072	12389526	0	X	NP_610630	(NM_136786) CG11979 gene product [D. melanogster] gb|AAF58728.1| (AE003828) CG11979-PA [D. melanogster] gb|AAL48951.1| (AY071329) RE34924p [D. melanogster]	1e-105	DNA-directed RNA polymerase II	Transcription Regulator	GadFly	DNA-directed RNA polymerase II	transcription, from Pol II promoter	DNA-directed RNA polymerase II, core	NA
Translation
Early		CD745643	781	367	8835	102916	102973	2e-24	D	BM647699	17000687324234 A.Gam.ad.cDNA1	4e-23	TC11269	Structural Molecule	TIGR Gene Index	structural constituent of ribosome	protein biosynthesis	60S ribosomal subunit	similar to ribosomal protein L31 - forest day mosquito, partial (95%)
Early		CD745740	1010	746	8960	10624651	10624846	1e-110	X	EAA11356	(AAAB01008960) agCP6003	9e-55	TC11065	Structural Molecule	TIGR Gene Index	GO:0003735(structural constituent of ribosome)	GO:0006412(protein biosynthesis)	GO:0005840(ribosome) GO:0005842(cytosolic large ribosomal subunit (sensu Eukarya))	weakly similar to 60S ribosomal protein L14. [Fruit fly], complete
Early		CD744228	540	693	8900	1818327	1818758	0	X	EAA09473	(AAAB01008900) agCP14988	4e-63	TC11246	Structural Molecule	TIGR Gene Index	GO:0003723(RNA binding) GO:0003735(structural constituent of ribosome)	GO:0006412(protein biosynthesis	40S ribosomal subunit	similar to gb|AAL40881.1| (AY064700) ribosomal protein S24 [Aedes aegypti] 1e-58
Early		CD746524	144	373	8987	9662241	9662373	7e-67	X	EAA01351	(AAAB01008987) agCP12540	1e-42	TC10573	Structural Molecule	TIGR Gene Index	GO:0003735 (structural constituent of ribosome)	GO:0006412 (protein biosynthesis)	GO:0005840 (ribosome) GO:0005843 (cytosolic small ribosomal subunit (sensu Eukarya))	homologue to ribsomal protein S29 {Culex pipiens quinquefasciatus}, complete
Early		CD746137	4	425	8986	8625188	8625445	1e-139	X	EAA00736	(AAAB01008986) agCP9893	3e-39	TC11776	Structural Molecule	Amigo	structural constituent of ribosome	protein biosynthesis	60S ribosomal subunit	similar to gb|AAK92174.1|AF400202_1 (AF400202) ribosomal protein L39 [Spodoptera frugiperda] 1e-21
Early	#	CD746688	232	832	8933	1604854	1605190	0	X	EAA09923	(AAAB01008933) agCP11784	1e-106	RpS7, TC10956	Structural Molecule	TIGR Gene Index	GO:0003735 (structural constituent of ribosome)	GO:0006412 (protein biosynthesis)	GO:0005840 (ribosome) GO:0005843 (cytosolic small ribosomal subunit (sensu Eukarya))	NA
Early	#	CD745181	165	1122	8888	235976	236392	0	X	EAA08803	(AAAB01008888) agCP7766	1e-138	RpS3A (C3 protein), TC10779	Structural Molecule	TIGR Gene Index	GO:0003735 (structural constituent of ribosome)	GO:0006412 (protein biosynthesis)	GO:0005840 (ribosome) GO:0005843 (cytosolic small ribosomal subunit (sensu Eukarya))	NA
Early		CD746962	528	733	8811	1048570	1049019	0	X	EAA04924	(AAAB01008811) agCP4228	9e-70	TC11178	Structural Molecule	TIGR Gene Index	GO:0003723(RNA binding) GO:0003735(structural constituent of ribosome)	GO:0006412(protein biosynthesis)	GO:0005842(cytosolic large ribosomal subunit (sensu Eukarya))	similar to CG9091 gene product {D. melanogaster}, partial (97%)
Early	#	CD744178	521	1095	8980	15569009	15569515	0	X	EAA14246	(AAAB01008980) agCP8317	1e-131	TC10787	Structural Molecule	TIGR Gene Index	GO:0003735(structural constituent of ribosome)	GO:0006412(protein biosynthesis)	GO:0015934(large ribosomal subunit)	weakly similar to CG1475 gene product {alt 1} [D. melanogaster], partial (97%)
Early		CD745239	228	767	8986	4316337	4316818	0	X	EAA00291	(AAAB01008986) agCP9509	4e-60	RpS26,TC10909	Structural Molecule	TIGR Gene Index	GO:0003735 (structural constituent of ribosome)	GO:0006412 (protein biosynthesis)		NA
Early		CD746495	140	704	8847	376606	376886	1e-157	X	EAA06802	(AAAB01008847) agCP7468	2e-64	TC11245	Structural Molecule	GadFly	structural constituent of ribosome	NA	40S ribosomal subunit	weakly similar to CG15697 gene product {Drosophila melanogaster}, partial (89%)
Middle		CD746193	11	815	7353	787	1164	0	X	EAA10485	(AAAB01008948) agCP2030	4e-37	RpL10, TC468400	Structural Molecule	TIGR Gene Index	GO:0003735 (structural constituent of ribosome)	GO:0006412 (protein biosynthesis)	NA	similar to sp|P52818|RL15_ANOGA 60S RIBOSOMAL PROTEIN L15 (RL10) emb|CAA93816.1| (Z69976) ribosomal protein RL10 [An. gambiae] 5e-35
Middle		CD744231	541	959	8986	2183209	2183720	0	X	EAA00294	(AAAB01008986) agCP9264	1e-101	TC10964	Structural Molecule	TIGR Gene Index	GO:0003735(structural constituent of ribosome)	GO:0006412(protein biosynthesis)	GO:0005840(ribosome) GO:0005843(cytosolic small ribosomal subunit (sensu Eukarya))	similar to 60S ribosomal protein L18A. [Fruit fly], complete
Middle		CD745524	532	979	8859	10150532	10150933	0	X	EAA08076	(AAAB01008859) agCP1729	6e-95	TC10796	Structural Molecule	TIGR Gene Index	GO:0003723(RNA binding) GO:0003735(structural constituent of ribosome)	GO:0006412(protein biosynthesis	40S ribosomal subunit	similar to gb|AAL62472.1| (AY072291) ribosomal protein S8 [Spodoptera frugiperda] 1e-67
Middle		CD746409	93	537	8844	1344632	1344931	1e-164	X	EAA05968	(AAAB01008844) agCP13921	1e-58	TC11448	Structural Molecule	TIGR Gene Index	GO:0003735(structural constituent of ribosome)	GO:0006412(protein biosynthesis	GO:0005842(cytosolic large ribosomal subunit (sensu Eukarya	similar to gb|AAN05584.1| (AF526198) ribosomal protein L30 [Argopecten irradians] 2e-48
Middle		CD745494	521	1095	8980	15569009	15569515	0	X	EAA14246	(AAAB01008980) agCP8317	1e-131	TC10787	Structural Molecule	TIGR Gene Index	GO:0003735(structural constituent of ribosome)	GO:0006412(protein biosynthesis)	GO:0015934(large ribosomal subunit)	weakly similar to CG1475 gene product {alt 1} [D. melanogaster], partial (97%)
Middle		CD743787	228	767	8986	4316337	4316818	0	X	EAA00291	(AAAB01008986) agCP9509	4e-60	RpS26,TC10909	Structural Molecule	TIGR Gene Index	GO:0003735 (structural constituent of ribosome)	GO:0006412 (protein biosynthesis)	GO:0005840 (ribosome) GO:0005843 (cytosolic small ribosomal subunit (sensu Eukarya))	NA
Middle	#	CD744149	494	533	8816	2985659	2986195	0	X	EAA05222	(AAAB01008816) agCP7051	7e-29	TC11889	Translation Regulator	TIGR Gene Index	GO:0000049(tRNA binding) GO:0003743(translation initiation factor) GO:0005525(GTP binding)	cell growth and/or maintenance; metabolism ; biosynthesis; macromolecule biosynthesis; protein biosynthesis; protein synthesis initiation GO:0001677(ternary complex formation)	GO:0005829(cytosol) GO:0005850(eukaryotic translation initiation factor 2 complex)	similar to Eukaryotic translation initiation factor 2 alpha subunit (eIF-2- alpha). [Fruit fly], partial (89%)
Middle	#	CD745702	953	317	8816	1307932	1308233	1e-127	D	BM649984	17000687370216 A.Gam.ad.cDNA1	1e-126	TC11251	Translation Regulator	TIGR Gene Index	GO:0003743(translation initiation factor); GO:0045182(translation regulator)	GO:0006413(translational initiation)	GO:0005829(cytosol)	similar to translation initiation factor 5A {Spodoptera exigua}, complete
Middle	#	CD745749	1021	792	8981	81713	82114	0	X	ERF1_DROME	Eukaryotic peptide chain release factor subunit 1 (eRF1) (Eukaryotic release factor 1)	1e-101	CG5605 (eRF1)	Translation Regulator	GadFly	ligand binding or carrier; nucleic acid binding; translation factor, nucleic acid binding; translation termination factor; translation release factor	cell growth and/or maintenance; metabolism ; biosynthesis; macromolecule biosynthesis; protein biosynthesis; protein synthesis termination	cytosol; translation release factor	NA
Middle	#	CD744539	1032	560	8799	2170057	2170404	0	X	EAA03754	(AAAB01008799) agCP14807	5e-84	TC12404	Unknown	TIGR Gene Index	NA	GO:0005875(microtubule associated protein)	GO:0006364(rRNA processing)	similar to CG10206 (DNop5 protein) {D. melanogaster}, partial (80%)
Late	#	CD744738	1540	228	8960	9861131	9861357	1e-125	X	EAA11645	(AAAB01008960) agCP6378	1e-31	TC14786	Structural Molecule	GadFly	structural constituent of ribosome	protein biosynthesis	60S ribosomal subunit	similar to ref|NP_652658.1| (NM_144401) CG18767 (RpL36) gene product [D. melanogaster] gb|AAG22323.1| (AE003556) CG18767-PA [D. melanogaster] gb|AAM27496.1| (AY102667) GM01757p [D. melanogaster] 1e-21
Late		CD745284	239	447	8987	7430821	7431037	1e-114	X	EAA00880	(AAAB01008987) ebiP8519	6e-13	TC14677	Translation Regulator	TIGR Gene Index	translation activator	GO:0008135(translation factor, nucleic acid binding)	GO:0006445(regulation of translation)	similar to CG17514 gene product {D. melanogaster}, partial (61%)
Late		CD744139	479	1151	8859	10504881	10505186	1e-172	X	EAA07473	(AAAB01008859) agCP1517	1e-131	TC11213	Translation Regulator	TIGR Gene Index	GO:0003743(translation initiation factor)	GO:0006413(translational initiation)	GO:0005829(cytosol)	similar to CG2922 (eIF-5C "elongation initiation factor 5C") gene product {alt 1} [D. melanogaster], partial (46%)
Late		CD746481	127	576	8978	1551982	1552277	1e-166	X	EAA13610	(AAAB01008978) agCP7638	6e-92	TC21181	Unknown	Amigo	NA	ribosome biogenesis	NA	weakly similar to nucleolar RNA-associated protein (Nrap), transcript variant alpha Homo sapiens
Protein Folding
Early		CD745052	50	157	8980	14210313	14210379	1e-22	D	BM616745	17000687149173 A.Gam.ad.cDNA.blood1	1e-13	TC12034	Chaperone	TIGR Gene Index	GO:0003754(chaperone); GO:0008077(HSP70/HSP90 organizing protein)	NA	NA	similar to Hop gene product {D. melanogaster}, partial (65%)
Early	#	CD744046	389	236	8986	1749392	1749622	1e-98	D	BM628987	17000687499388 A.Gam.ad.cDNA1	2e-98	TC10968	Enzyme	TIGR Gene Index	GO:0003755(peptidyl-prolyl cis-trans isomerase) + GO:0005528(FK506 binding)	GO:0006457(protein folding)	GO:0005737(cytoplasm)	weakly similar to CG7598 gene product {D. melanogaster}, partial (51%)
Early	#	CD745431	412	676	8964	4521922	4522461	0	X	EAA12349	(AAAB01008964) agCP11316	5e-38	TC11746	Enzyme	TIGR Gene Index	GO:0003763 (chaperonin ATPase)	GO:0006457 (protein folding)	GO:0005832 (chaperonine-containing T-complex)	similar to BcDNA.GM12270 {D. melanogaster}, complete
Middle	#	CD747349	1053	602	8880	2344112	2344688	0	N	AF457551	An. gambiae calreticulin mRNA, complete cds	0	Calreticulin	Binding	Amigo	NA	NA	NA	NA
Middle		CD744733	1530	647	8980	14208263	14208903	0	X	EAA13803	(AAAB01008980) agCP8364	3e-43	TC12034	Chaperone	TIGR Gene Index	GO:0003754(chaperone) GO:0008077(HSP70/HSP90 organizing protein)	NA	NA	similar to CG2720 "Hop" gene product {D. melanogaster}, partial (65%)
Middle		CD745599	657	615	8964	6425002	6425604	0	D	BM605036	17000687075506 A.Gam.ad.cDNA.blood1	1e-175	TC16556	Chaperone	TIGR Gene Index	GO:0003754(chaperone)	GO:0000042(protein-Golgi targeting) + GO:0007173(EGF receptor signalling pathway); GO:0007174(EGF receptor ligand processing) + GO:0042051(eye photoreceptor development (sensu Drosophila))	GO:0005794(Golgi apparatus) GO:0005783(endoplasmic reticulum) + GO:0005886(plasma membrane)	weakly similar to Star protein. [Fruit fly], partial (26%)
Middle	#	CD745887	1606	349	8807	2097066	2097222	1e-83	X	EAA04564	(AAAB01008807) agCP3860	1e-36	TC15337	Chaperone	GadFly	chaperone	NA	NA	weakly similar to RH54517p (CG6000) {D. melanogaster}, partial (92%)
Late	#	CD744873	2250	445	8960	3011245	3011684	0	X	EAA11405	(AAAB01008960) agCP5561	2e-43	TC11976	Chaperone	TIGR Gene Index	GO:0003773 (heat shock protein)	NA	NA	similar to small heat shock protein {An. gambiae}, partial (88%)
Late	#	CD745925	1654	385	8807	9105954	9106315	0	X	EAA04769	(AAAB01008807) ebiP7687	1e-48	TC11355	Chaperone	TIGR Gene Index+P316	GO:0003754(chaperone) GO:0003763(chaperonin ATPase) GO:0003773(heat shock protein)	GO:0006457(protein folding) GO:0006951(response to heat shock) GO:0007098(centrosome cycle) GO:0045187(regulation of sleep)	GO:0005737(cytoplasm) GO:0005813(centrosome)	similar to gb|AAB05638.1| (L47285) heat shock protein 82 [Anopheles albimanus] gb|AAB05639.1| (L47285) heat shock protein 82 [Anopheles albimanus] 3e-48
Late	#	CD747596	1875	431	8933	1592195	1592391	1e-102	X	EAA09922	(AAAB01008933) agCP11787	1e-30	TC12831	Enzyme	TIGR Gene Index	GO:0003763(chaperonin ATPase)	protein folding	chaperonine-containing T-complex	similar to LD24495p {D. melanogaster}, complete
Late	#	CD744653	1196	517	8807	6950109	6950340	1e-128	X	EAA03948	(AAAB01008807) agCP3833	2e-85	TC11640	Enzyme	TIGR Gene Index	peptidylprolyl cis-trans isomerase GO:0003754 (chaperone)	NA	GO:0005783 (endoplasmic reticulum) EC 5.2.1.8	similar to Peptidyl-prolyl cis-trans isomerase 5 (EC 5.2.1.8) (PPIase) (Rotamase) (Cyclophilin-5)., partial (87%)
Cellular Processes
Set	PCA Set	GenBank Accession Number	AS	Consensus Seq. Length	Genome Scaffold	Start	End	E value	Blast Type	Accession	Blast Hit	E value	Tentative Consensus Sequence	Molecular Function	Source of Annotation	Molecular Function	Biological Process	Cellular Component	Comments
Cell Cycle
Middle	#	CD747611	1911	583	8900	1677757	1678100	0	X	EAA09411	(AAAB01008900) agCP15106	2e-72	TC11685	Enzyme	TIGR Gene Index	methionyl aminopeptidase	GO:0007050(cell cycle arrest) GO:0008283(cell proliferation)	GO:0005634(nucleus)	weakly similar to CG10576 gene product {D. melanogaster}, complete
Middle	#	CD743491	39	715	8807	2713341	2714009	0	X	NP_496331	(NM_063930) mitotic chromosome and X-chromosome associated MIX-1 protein [Caenorhabditis elegans]	3e-05	Mitotic chromosome and X-chromosome associated MIX-1 protein	Enzyme	Amigo	adenosinetriphosphatase; AT DNA binding; condensin	NA	mitotic chromosome condensation; mitotic chromosome segregation	NA
Middle		CD746458	106	531	8987	15604978	15605292	1e-169	X	EAA01035	(AAAB01008987) agCP12509	6e-36	TC11302	Enzyme Regulator	TIGR Gene Index	GO:0004863(diacylglycerol-activated/phospholipid dependent protein kinase C inhibitor)	GO:0007088(regulation of mitosis) GO:0007265(RAS protein signal transduction) GO:0009605(response to external stimulus) GO:0000077(DNA damage checkpoint)	NA	similar to gb|AAN13766.1|AE003721_35 (AE003721) CG31196-PC (14-3-3 protein epsilon (Suppressor of RAS1 3-9)) [D. melanogaster] 2e-34
Late	#	CD747502	1357	586	8948	2141504	2141835	0	X	EAA10346	(AAAB01008948) agCP2112	1e-100	TC11424	Enzyme Regulator	TIGR Gene Index	GO:0016538(cyclin-dependent protein kinase\, regulator) GO:0019908(cyclin-dependent protein kinase holoenzyme)	GO:0000086(G2/M transition of mitotic cell cycle) GO:0000092(mitotic anaphase B) GO:0007079(mitotic chromosome movement) GO:0016288(cytokinesis)	cyclin-dependent protein kinase holoenzyme, nuclear	weakly similar to cyclin B1 {Cynops pyrrhogaster}, partial (41%)
Late	#	CD747678	2073	810	8880	3377910	3378221	1e-175	X	EAA08552	(AAAB01008880) agCP2366	1e-107	TC13406	Enzyme Regulator	TIGR Gene Index	GO:0004672(protein kinase) GO:0004674(protein serine/threonine kinase)	GO:0006468(protein amino acid phosphorylation) GO:0007067(mitosis) GO:0007140(male meiosis)	GO:0005737(cytoplasm) GO:0005813(centrosome) GO:0005819(spindle)	similar to CG12306 (Protein kinase polo (EC 2.7.1.-)). [Fruit fly], partial (51%)
Late		CD743607	106	531	8987	15604978	15605292	1e-169	X	EAA01035	(AAAB01008987) agCP12509	6e-36	TC11302	Enzyme Regulator	TIGR Gene Index	GO:0004863(diacylglycerol-activated/phospholipid dependent protein kinase C inhibitor)	GO:0007088(regulation of mitosis) GO:0007265(RAS protein signal transduction) GO:0009605(response to external stimulus) GO:0000077(DNA damage checkpoint)	NA	similar to gb|AAN13766.1|AE003721_35 (AE003721) CG31196-PC (14-3-3 protein epsilon (Suppressor of RAS1 3-9)) [D. melanogaster] 2e-34
Cellular Proliferation
Late	#	CD744885	2268	261	8964	7465414	7465581	1e-90	X	EAA12233	(AAAB01008964) ebiP6959	3e-10	TC11203	Unknown	TIGR Gene Index	GO:0008084(imaginal disc growth factor)	NA	NA	weakly similar to Idgf4 gene product {D. melanogaster}, partial (69%
Late	#	CD745828	1168	212	8964	7462685	7462895	1e-114	X	EAA12233	(AAAB01008964) ebiP6959	1e-13	TC11203	Unknown	TIGR Gene Index	GO:0008084(imaginal disc growth factor)	NA	NA	weakly similar to Idgf4 gene product {D. melanogaster}, partial (69%
Chromatin Assembly/Dissasembly
Late	#	CD747418	1136	365	8849	521290	521637	1e-171	D	BM585161	17000687283341 A.Gam.ad.cDNA.blood1	1e-166	TC11366	Binding	Amigo	DNA binding	chromatin assembly/disassembly	nucleasome	weakly similar to histone H1-II-1 {Chironomus thummi}, complete
Late	#	CD743505	59	601	8964	12183914	12184155	1e-123	X	EAA00778	(AAAB01008986) agCP9970	2e-34	TC11220	Binding	TIGR Gene Index	GO:0003680(AT DNA binding)	GO:0006325(establishment and/or maintenance of chromatin architecture) GO:0008301(DNA bending)	intracellular; chromosome; nuclear chromosome	similar to Mobility group protein 1A. [Midge], partial (74%)
Late	#	CD747061	592	1010	8986	1230280	1230795	0	X	EAA00778	(AAAB01008986) agCP9970	2e-42	TC11220	Binding	TIGR Gene Index	GO:0003680(AT DNA binding)	GO:0006325(establishment and/or maintenance of chromatin architecture) GO:0008301(DNA bending)	intracellular; chromosome; nuclear chromosome	similar to Mobility group protein 1A. [Midge], partial (74%)
Late	#	CD744516	1011	572	8929	26732	27279	0	X	EAA09842	(AAAB01008929) agCP10826	6e-77	Histone H2B, TC11272	Binding	TIGR Gene Index	GO:0003677 (DNA binding)	GO:0006333 (chromatin assembly/disassembly)	GO:0005718 (nucleosome)	homologue to Histone H2B. [Midge], complete
Late	#	CD745971	1792	514	8848	980701	981211	0	X	EAA07021	(AAAB01008848) agCP7189	5e-85	TC14350	Enzyme	TIGR Gene Index	GO:0016887(ATPase)	GO:0006338(chromatin modeling)	GO:0005634(nucleus) nucleus; nucleoplasm; chromatin remodeling complex	weakly similar to SNF2 protein homolog YBR245c - yeast (Saccharomyces cerevisiae), partial (29%)
Apoptosis
Early	#	CD744691	1421	176	8987	11564750	11564911	7e-87	D	BM646299	17000687320272 A.Gam.ad.cDNA1	1e-73	TC11742	Apoptosis R+S38egulator	Amigo	apoptosis regulator	apoptosis	NA	weakly similar to apoptosis-regulating basic protein {Rattus norvegicus}, partial (87%)
Senescence
Early	#	CD743611	115	788	6185	198	978	0	X	BAB33421	(AB049723) putative senescence-associated protein [Pisum sativum]	8e-20	Senescence-associated protein	Unknown	Amigo	NA	death; senescence	NA	NA
Egg Production
Set	PCA Set	GenBank Accession Number	AS	Consensus Seq. Length	Genome Scaffold	Start	End	E value	Blast Type	Accession	Blast Hit	E value	Tentative Consensus Sequence	Molecular Function	Source of Annotation	Molecular Function	Biological Process	Cellular Component	Comments
Vitellogenesis/Oogenesis/Embryogenesis
Early		CD746044	2047	464	8984	3583832	3584112	1e-146	X	EAA14788	(AAAB01008984) agCP4828	3e-41	TC13761	Signal Transducer	TIGR Gene Index	NA	GO:0007310(oocyte dorsal/ventral axis determination) GO:0007314(oocyte anterior/posterior axis determination) GO:0008069(dorsal/ventral axis determination\, follicular epithelium)	integral plasma membrane protein	similar to CG5855 (cni-P1 "cornichon"; spindle-G) gene product. [Fruit fly], complete
Early	#	CD747115	670	474	8898	3752050	3752519	0	X	EAA09175	(AAAB01008898) agCP14190	2e-50	TC14185	Unknown	TIGR Gene Index	NA	NA	NA	weakly similar to ppan gene product (CG5786) {D. melanogaster}, partial (70%)
Middle	#	CD745423	390	917	8944	6491026	6491934	0	X	EAA10152	(AAAB01008944) agCP15469	2e-07	TC12255	Enzyme	TIGR Gene Index	GO:0003755(peptidyl-prolyl cis-trans isomerase) GO:0005528(FK506 binding)	NA	NA	similar to BcDNA.GM07659 (CG9847 (Fkbp13)) {D. melanogaster}, partial (73%)
Middle	#	CD747784	2449	476	8807	3042896	3043274	0	X	EAA04629	(AAAB01008807) agCP3878	2e-43	TC15884	Enzyme	TIGR Gene Index	GO:0003730 (mRNA binding, 3' UTR) GO:0004518 (nuclease)	GO:0007292 (oogenesis) GO:0009451 (RNA modification)	GO:0005634 (nucleus) GO:0005737 (cytoplasm)	weakly similar to poly(A)-specific ribonuclease {Xenopus laevis}, partial (31%)
Middle	#	CD744497	996	535	8898	3593807	3594331	0	X	EAA09191	(AAAB01008898) agCP14019	2e-92	TC10948	Enzyme	TIGR Gene Index	GO:0004213(cathepsin B)	GO:0006508(proteolysis and peptidolysis	NA	similar to gb|AAD38132.1|AF127592_1 (AF127592) vitellogenic cathepsin-B like protease; VCB [Aedes aegypti] 1e-14
Middle	#	CD746040	2016	722	8880	2197252	2197861	0	X	EAA08615	(AAAB01008880) agCP2518	1e-113	Vitellogenin 1 (AF281078), TC10634	Nutrient Reservoir	Amigo	storage protein	developmental processes; reproduction; gametogenesis; oogenesis; vitellogenesis	NA	homologue to vitellogenin 1 {An. gambiae}, partial (80%)
Middle	#	CD743823	230	1491	8880	2198148	2199359	0	X	EAA08615	(AAAB01008880) agCP2518	0	Vitellogenin 1 (AF281078), TC10634	Nutrient Reservoir	Amigo	storage protein	developmental processes; reproduction; gametogenesis; oogenesis; vitellogenesis	NA	homologue to vitellogenin 1 {An. gambiae}, partial (80%)
Middle	#	CD745442	447	707	8880	2173244	2173794	0	X	AAF82131	(AF281078) vitellogenin 1 [An. gambiae]	2e-70	Vitellogenin 1 (AF281078)	Nutrient Reservoir	Amigo	storage protein	developmental processes; reproduction; gametogenesis; oogenesis; vitellogenesis	NA	NA
Middle	#	CD744326	679	625	8980	2053282	2053470	1e-102	X	EAA14130	(AAAB01008980) agCP8064	1e-55	TC11435	Signal Transducer	GadFly	protein kinase A anchor protein	NA	NA	similar to ref|NP_477459.1| (NM_058111) Akap200-P2 [D. melanogaster] gb|AAN10667.1|AE003621_33 (AE003621) CG13388-PB [D. melanogaster] gb|AAN10668.1|AE003621_34 (AE003621) CG13388-PC [D. melanogaster] 6e-08
Middle	#	CD743722	180	528	8859	3227518	3227913	0	X	EAA07758	(AAAB01008859) agCP1111	4e-70	TC13431	Unknown	Ribeiro	Epididymal secretory protein E1 precursor - biological_process unknown - molecular_function unknown - cellular_component unknown	NA	NA	NA
Middle		CD745830	1172	506	8980	9614759	9614962	1e-100	X	EAA14065	(AAAB01008980) agCP8321	2e-16	TC13858	Signal Transducer	TIGR Gene Index	GO:0005875(microtubule associated protein) GO:0008017(microtubule binding)	GO:0007017(microtubule-based process) GO:0007399(neurogenesis) GO:0008354(germ-cell migration)	Cytoplasm; cytosol; intracellular signalling cascade	weakly similar to stathmin-14 {D. melanogaster}, partial (90%)
Middle	#	CD744711	1490	175	8944	1193361	1193503	3e-47	D	BM631746	17000668812747 A.Gam.ad.cDNA1	7e-46	TC11811	Translation Regulator	TIGR Gene Index	GO:0008026(ATP dependent helicase)	GO:0007292(oogenesis); GO:0007278(pole cell determination)	NA	weakly similar to vasa-related protein CnVAS2 {Hydra magnipapillata}, partial (48%)
Late	#	CD747518	1391	721	8898	3762726	3763302	0	X	EAA09167	(AAAB01008898) agCP14033	1e-105	TC11598	Enzyme	TIGR Gene Index	GO:0003928(RAB small monomeric GTPase) GO:0003931(Rho small monomeric GTPase) GO:0005525(GTP binding)	GO:0006897(endocytosis) GO:0007317(regulation of pole plasm oskar mRNA localization) GO:0008103(polarization of the oocyte microtubule cytoskeleto	NA	homologue to CG5771 (Rab11 "Rab-protein 11") {D. melanogaster}, partial (90%)
Late	#	CD744854	2222	346	8979	813098	813237	3e-67	X	EAA13758	(AAAB01008979) agCP8969	5e-42	TC12102	Enzyme	Ribeiro	epigenetic control of protein activity	NA	NA	weakly similar to Notch growth factor - neurogenesis
Late	#	CD747661	2031	672	8960	5985965	5986264	1e-168	X	EAA11082	(AAAB01008960) agCP5962	1e-88	TC12596	Enzyme	Ribeiro	RNA binding - integral plasma membrane protein - oogenesis	NA	NA	similarity to Bicaudal C (CG4824) BicC Drosophila gene product
Late	#	CD747438	1172	506	8980	9614759	9614962	1e-100	X	EAA14065	(AAAB01008980) agCP8321	2e-16	TC13858	Signal Transducer	TIGR Gene Index	GO:0005875(microtubule associated protein) GO:0008017(microtubule binding)	GO:0007017(microtubule-based process) GO:0007399(neurogenesis) GO:0008354(germ-cell migration)	Cytoplasm; cytosol; intracellular signalling cascade	weakly similar to stathmin-14 {D. melanogaster}, partial (90%)
Late		CD746900	453	456	8944	4325464	4325760	1e-126	D	BM605881	17000687077716 A.Gam.ad.cDNA.blood1	1e-120	TC12185	Unknown	Ribeiro	NA	NA	NA	weak similarity to Dm cup (CG11181) protein
Late	#	CD747480	1317	756	8980	7208139	7208358	1e-109	X	EAA14162	(AAAB01008980) agCP8818	2e-48	TC12369	Transporter	Ribeiro	GO:0005646(importin)	GO:0000059(protein-nucleus import\, docking) GO:0006606(protein-nucleus import) GO:0006607(NLS-bearing substrate-nucleus import) GO:0007291(sperm individualization) GO:0007303(cytoplasmic transport) (cytoplasmic transport - nucleus - importin - cytoplasm - protein-nucleus import - NLS-bearing substrate-nucleus import - cytoplasmic transport, nurse cell to oocyte - protein carrier - actin cytoskel…	actin cytoskeleton; cytoplasm; importin; nucleus	similar to gi|17136998|ref|NP_477041.1| Pendulin CG4799-PA [D. melanogaster] e-180
Late	#	CD747342	1044	739	8807	3279256	3279807	0	X	EAA04645	(AAAB01008807) agCP3927	1e-95	TC11133	Unknown	TIGR Gene Index	NA	GO:0008359(regulation of pole plasm bicoid mRNA localization)	NA	weakly similar to exuperantia protein - fruit fly (Drosophila virilis), partial (32%)
Melanization
Middle	#	CD745849	1340	207	8879	877878	878078	1e-107	N	AJ459959	An. gambiae mRNA for dopachrome conversion enzyme (dce gene)	3e-35	Dopachrome conversion enzyme (dce gene)	Enzyme	Amigo	enzyme	NA	NA	NA
Cellular Communication
Set	PCA Set	GenBank Accession Number	AS	Consensus Seq. Length	Genome Scaffold	Start	End	E value	Blast Type	Accession	Blast Hit	E value	Tentative Consensus Sequence	Molecular Function	Source of Annotation	Molecular Function	Biological Process	Cellular Component	Comments
Signal Transduction
Early		CD744300	637	1148	8964	9176538	9176916	0	X	EAA12900	(AAAB01008964) agCP11339	3e-98	TC11498	Signal Transducer	TIGR Gene Index	GO:0004871(signal transducer) GO:0005554(molecular_function unknown)	GO:0007165(signal transduction) GO:0030182(neuron differentiation)	GO:0030176(endoplasmic reticulum membrane, intrinsic protein)	similar to CG8895 gene product {alt 5} [D. melanogaster], partial (92%)
Middle		CD747288	985	1264	8980	13764545	13765384	0	X	EAA13872	(AAAB01008980) agCP8105	0	TC10822	Signal Transducer	TIGR Gene Index	GO:0005065(heterotrimeric G protein)	GO:0005080(protein kinase C binding) GO:0007165(signal transduction) GO:0007205(protein kinase C activation)	NA	similar to activated protein kinase C receptor RACK1 - rat, complete
Late	#	CD747044	578	486	8859	10103908	10104111	1e-105	X	1AJE	Cdc42 From Human, Nmr, 20 Structures	4e-11	Cdc42 From Human, Nmr, 20 Structures	Signal Transducer	Amigo	enzyme; hydrolase; GTPase; small monomeric GTPase; RHO small monomeric GTPase	cell communication; signal transduction; intracellular signalling cascade; small GTPase mediated signal transduction; GO:0007266 : RHO protein signal transduction	NA	NA
Late	#	CD746060	2118	237	8807	1823356	1823587	1e-121	D	BM655995	17000687387212 A.Gam.ad.cDNA1	5e-94	TC12169	Unknown	TIGR Gene Index	NA	NA	NA	weakly similar to Misexpression suppressor of KSR4 (CG31447) {D. melanogaster}, partial (52%)
Cell-cell Signalling
Early	#	CD743767	205	679	8960	14269089	14269404	1e-178	X	EAA11578	(AAAB01008960) agCP5849	1e-113	TC11780	Signal Transducer	Ribeiro	excitatory extracellular ligand-gated ion channel	NA	NA	NA
Early		CD745954	1690	139	8960	14640857	14640995	4e-70	X	EAA11594	(AAAB01008960) agCP6262	5e-13	TC13479	Transporter	TIGR Gene Index	GO:0005243 (gap-junction forming channel)	NA	GO:0005921 (gap junction) GO:0015286 (innexin channel) GO:0016021 (integral membrane protein)	weakly similar to Innexin Inx6 (Innexin-6) (Gap junction protein prp6) (Pas-related protein 6). [Fruit fly], partial (51%)
Early	#	CD746027	1972	356	8859	2436842	2437154	1e-168	X	EAA08008	(AAAB01008859) agCP1486	2e-25	TC14725	Unknown	Amigo	NA	NA	NA	weakly similar to mitochondria associated granulocyte macrophage CSF signaling molecule Magmas {Mus musculus}, partial (96%); homolog of CG5268 (blp) BLACK PEARL PROTEIN
Late	#	CD744844	2207	560	8944	1916128	1916391	1e-147	X	EAA10335	(AAAB01008944) agCP15442	2e-97	TC11767	Transporter	GadFly	excitatory extracellular ligand-gated ion channel	NA	NA	similar to gb|AAF46805.1| (AE003456) CG6698-PA (Ntr) [D. melanogaster] 3e-05
Intracellular/Extracellular Structure
Set	PCA Set	GenBank Accession Number	AS	Consensus Seq. Length	Genome Scaffold	Start	End	E value	Blast Type	Accession	Blast Hit	E value	Tentative Consensus Sequence	Molecular Function	Source of Annotation	Molecular Function	Biological Process	Cellular Component	Comments
Structural
Early	#	CD744450	928	799	8849	2212541	2213322	0	X	EAA07152	(AAAB01008849) agCP10685	1e-117	TC12284	Binding	Amigo	ligand binding or carrier; carbohydrate binding; sugar binding; chitin binding + structural molecule; structural constituent of peritrophic membrane (sensu Insecta)	NA	NA	similar to gb|AAM21355.1|AF373880_1 (AF373880) peritrophin-like protein 2 [Ctenocephalides felis] 6e-05
Early		CD746211	13	454	8807	10791889	10792166	1e-158	X	AAC39127	(AF030431) peritrophin 1 [An. gambiae]	2e-31	Peritrophin 1	Binding	Amigo	ligand binding or carrier; carbohydrate binding; sugar binding; chitin binding + structural molecule; structural constituent of peritrophic membrane (sensu Insecta)	NA	NA	NA
Early	#	CD745809	1141	497	8980	1476299	1476552	1e-103	X	EAA13868	(AAAB01008980) agCP8407	3e-35	TC12877	Unknown	TIGR Gene Index	NA	NA	GO:0016021(integral membrane protein)	weakly similar to CG9494 (Tsp29Fa "Tetraspanin 29Fa") {D. melanogaster}, partial (62%)
Middle	#	CD746942	516	1200	8807	10795731	10796794	0	X	EAA04177	(AAAB01008807) agCP3409	1e-87	Peritrophin 1, TC11249	Binding	Amigo	ligand binding or carrier; carbohydrate binding; sugar binding; chitin binding + structural molecule; structural constituent of peritrophic membrane (sensu Insecta)	NA	NA	NA
Middle		CD745590	642	477	8980	8462030	8462233	1e-106	X	EAA14421	(AAAB01008980) agCP8191	4e-69	TC11259	Structural Molecule	GadFly	structural constituent of cuticle (sensu Insecta)	NA	NA	weakly similar to LD46766p (CG8505) {D. melanogaster}, partial (94%)
Middle	#	CD744643	1164	828	8986	12090447	12091273	0	X	EAA00609	(AAAB01008986) agCP9766	1e-111	TC12118	Enzyme	GadFly	NA	NA	NA	similar to gb|AAF50319.3| (AE003553) CG4821 (Tequila) [D. melanogaster] 2e-09, agCP9796 contains IPR001230 Prenyl group binding site IPR002557 Chitin binding Peritrophin-A
Middle		CD745782	1084	800	8933	1843545	1843832	1e-160	X	NP_525037	(NM_080298) Tetraspanin 2A [D. melanogster]	5e-65	CG11415 (Tsp2A "Tetraspanin 2A")	Unknown	GadFly	NA	NA	integral membrane protein	NA
Late	#	CD746202	13	454	8807	10791889	10792166	1e-158	X	AAC39127	(AF030431) peritrophin 1 [An. gambiae]	2e-31	Peritrophin 1	Binding	Amigo	ligand binding or carrier; carbohydrate binding; sugar binding; chitin binding + structural molecule; structural constituent of peritrophic membrane (sensu Insecta)	NA	NA	NA
Late	#	CD745623	715	646	8859	6351719	6352104	0	D	BM578736	17000687166410 A.Gam.ad.cDNA.blood1	0	TC11369	Structural Molecule	TIGR Gene Index	NA	NA	NA	weakly similar to keratin {Canis familiaris}, partial (36%)
Muscle-related
Early	#	CD745605	667	446	8980	13336913	13337355	0	D	BM656902	17000687436198 A.Gam.ad.cDNA1	1e-103	TC10722	Motor	TIGR Gene Index	GO:0008307(structural constituent of muscle) + GO:0008570(myosin ATPase)	GO:0003776(muscle motor); GO:0006941(striated muscle contraction)	GO:0016459(myosin); GO:0005859(muscle myosin); GO:0005863(striated muscle thick filament)	similar to myosin heavy chain {D. melanogaster}, partial (56%)
Cell Adhesion
Early	#	CD745654	799	576	8807	151806	152381	0	D	AJ281669	4A3A-P8H11-F An. gambiae immune competent 4A3A	0	TC12573	Binding	GadFly	rexin	NA	NA	similar to rexin L2 {D. melanogaster}, partial (7%)
Middle		CD744888	2273	306	8847	3630772	3631074	1e-155	N	AJ292755	An. gambiae mRNA for integrin beta subunit (bint gene)	1e-153	Integrin beta subunit (bint gene)	Binding	Amigo	signal transducer; ligand; integrin ligand + cell adhesion molecule	NA	NA	NA
Cytoskeleton Organization and Biogenesis
Early	#	CD746547	161	179	8847	336503	336680	7e-84	N	U02930	An. gambiae G3 actin 1D gene, complete cds	1e-61	Actin 1D	Structural Molecule	Amigo	structural molecule; structural constituent of cytoskeleton	cytoskeleton organization and biogenesis	cytoskeleton; actin cytoskeleton	NA
Late	#	CD746009	1890	364	8851	1026429	1026791	0	X	EAA07275	(AAAB01008851) ebiP768	9e-55	TC12927	Binding	TIGR Gene Index	GO:0003779(actin binding) GO:0008092(cytoskeletal protein binding) GO:0016342(catenin)	GO:0007016(cytoskeletal anchoring) GO:0007155(cell adhesion)	GO:0005915(zonula adherens) GO:0030055(cell-matrix junction) GO:0016343(cytoskeletal anchor protein)	similar to CG17947 (alpha Catenin; LD30423p) [Fruit fly], partial (97%)
Late		CD745659	802	265	8900	1447373	1447597	1e-117	X	AAL90273	(AY089535) LD04994p [D. melanogster] gb|AAM68186.1| (AE003452) CG10067-PB [D. melanogster]	5e-15	CG10067 (Actin 57B)	Structural Molecule	GadFly	structural constituent of cytoskeleton	cytoskeleton organization and biogenesis	actin filament	NA
Stress/Immune-related/Defense Response
Set	PCA Set	GenBank Accession Number	AS	Consensus Seq. Length	Genome Scaffold	Start	End	E value	Blast Type	Accession	Blast Hit	E value	Tentative Consensus Sequence	Molecular Function	Source of Annotation	Molecular Function	Biological Process	Cellular Component	Comments
Response to Oxidative Stress
Early		CD746581	172	562	8816	4859270	4859540	1e-130	X	EAA05108	(AAAB01008816) agCP6896	7e-65	TC18832	Antioxidant	GadFly	NA	NA	NA	weakly similar to CG6852 (glutaredoxin) gene product {D. melanogaster}, partial (90%)
Early		CD745691	909	195	8984	9810450	9810635	1e-101	X	AAG45163	(AF316635) glutathione S-transferase E1 [An. gambiae]	2e-20	Glutathione S-transferase 3-1	Antioxidant	Amigo	enzyme; transferase; glutathione S-transferase	cell communication; response to external stimulus; response to biotic stimulus; defense response; immune response; humoral immune response; antimicrobial humoral response	NA	NA
Middle	#	CD747662	2033	746	8898	1672566	1673171	0	X	EAA09147	(AAAB01008898) agCP14131	1e-120	TC17385	Antioxidant	TIGR Gene Index	GO:0004364(glutathione S-transferase)	GO:0006803(glutathione conjugation reaction)	NA	similar to gb|AAM53610.1|AF513638_1 (AF513638) glutathione S-transferase D3 [An. gambiae] e-117
Late	#	CD745949	1684	342	8804	84431	84661	1e-117	X	EAA03855	(AAAB01008804) agCP1990	2e-35	TC11227	Antioxidant	TIGR Gene Index	GO:0004601(peroxidase) GO:0004602(glutathione peroxidase) GO:0008379(thioredoxin peroxidase) GO:0016209(antioxidant)	cell growth and maintenance; stress response; oxidative stress reponse	GO:0005829(cytosol	similar to gb|AAL37254.1| (AF323181) 2-Cys thioredoxin peroxidase [Aedes aegypti] 5e-27
Late	#	CD743487	35	855	8880	1407780	1408378	0	X	Q93113	GLUTATHIONE S-TRANSFERASE 1-6 (GST CLASS-THETA) emb|CAB03593.1| (Z81292) GSTD1-6 protein [An. gambiae] gb|AAC79995	1e-110	Glutathione S-transferase 1-6	Antioxidant	Amigo	enzyme; transferase; glutathione S-transferase	cell communication; response to external stimulus; response to biotic stimulus; defense response; immune response; humoral immune response; antimicrobial humoral response	NA	NA
Late	#	CD744818	2156	542	8880	3392447	3392665	1e-120	X	EAA08586	(AAAB01008880) agCP2356	2e-43	TC12940	Unknown	Ribeiro	NA	NA	NA	similar to Mus spermatid-specific thioredoxin, also match to CG1815 gene product
Immune-related/Defense Response
Early	#	CD744402	832	318	8811	1718220	1718532	1e-151	D	BM635649	17000687559053 A.Gam.ad.cDNA1	3e-64	TC14492	Defense/Immunity P+S103rotein	TIGR Gene Index	GO:0004888(transmembrane receptor)	GO:0006952(defense response) + GO:0006960(antimicrobial humoral response (sensu Invertebrata)); GO:0006963(antibacterial polypeptide induction) + GO:0006966(antifungal humoral response (sensu Invertebrata)) + GO:0006967(antifungal polypeptide induction) + GO:00	GO:0016021(integral membrane protein); GO:0005887(integral plasma membrane protein)	weakly similar to Toll (AgToll) {An. gambiae}, partial (20%)
Early		CD746313	28	955	8987	14943052	14943642	0	X	EAA01687	(AAAB01008987) agCP11956	1e-142	Serine protease (Z69978), TC10715	Enzyme	Amigo	peptidase; serine-type peptidase	NA	NA	NA
Middle	#	CD745727	995	720	8960	23616	23997	0	X	EAA11001	(AAAB01008960) agCP5701	1e-30	TC10751	Enzyme	Amigo	NA	NA	NA	weakly similar to gb|AAK98781.1| (AY044834) serine protease Ssp3 [Stomoxys calcitrans] 2e-24
Middle	#	CD744877	2256	610	8968	2016731	2016997	1e-149	X	EAA13183	(AAAB01008968) agCP2731	1e-114	TC12035	Signal Transducer	Ribeiro	Tl receptor signaling pathway - serine-type endopeptidase - dorsal/ventral axis determination	NA	NA	weakly similar to CG2056 {D. melanogaster}
Late	#	CD744687	1364	332	8948	918161	918491	1e-166	X	EAA10406	(AAAB01008948) agCP2049	2e-54	TC11918	Binding	TIGR Gene Index	GO:0005509(calcium ion binding) GO:0005530(lectin) GO:0008229(opsonin)	GO:0006960(antimicrobial humoral response (sensu Invertebrata)) GO:0008228(opsinization)	NA	weakly similar to Ficolin 2 precursor (Collagen/fibrinogen domain-containing protein 2) (Ficolin-B) (Ficolin B), partial (58%)
Late	#	CD743776	221	606	8807	3388356	3388647	1e-158	X	EAA04406	(AAAB01008807) agCP3675	8e-79	TC474476	Enzyme	TIGR Gene Index	enzyme	cell communication; response to external stimulus; response to biotic stimulus; defense response; immune response; innate immune response; inflammatory response + cell communication; response to external stimulus; response to biotic stimulus ; response t	extracellular; extracellular space	similar to sp|Q17005|LYC_ANOGA Lysozyme precursor (1,4-beta-N-acetylmuramidase) pir||JC5003 lysozyme (EC 3.2.1.17) precursor - African malaria mosquito gb|AAC47326.1| (U28809) lysozyme [An. gambiae] 1e-50
Late	#	CD745788	1095	696	8960	16595875	16596267	0	X	EAA11334	(AAAB01008960) agCP6381	7e-30	TC20588	Unknown	GadFly	NA	defense response; signal transduction	NA	weakly similar to GH03577p (CG5140) {D. melanogaster}, partial (72%)
Unknown
Set	PCA Set	GenBank Accession Number	AS	Consensus Seq. Length	Genome Scaffold	Start	End	E value	Blast Type	Accession	Blast Hit	E value	Tentative Consensus Sequence	Molecular Function	Source of Annotation	Molecular Function	Biological Process	Cellular Component	Comments
Unknown
Early		CD747800	2474	195	8823	166422	166611	2e-62	D	BM626785	17000687496148 A.Gam.ad.cDNA1	5e-61	TC13230	Enzyme	GadFly	sulfotransferase	NA	NA	weakly similar to CG5428 gene product {D. melanogaster}, partial (63%)
Early	#	CD747802	3317	270	8859	5869682	5869920	1e-92	D	BM603617	17000687073108 A.Gam.ad.cDNA.blood1	1e-122	TC15439	Unknown	TIGR Gene Index	NA	NA	NA	NA
Early		CD746598	187	132	8960	9905073	9905202	1e-65	U	NA	NA	NA	NA	Unknown	NA	NA	NA	NA	NA
Early		CD747697	2117	273	8963	1575004	1575205	1e-73	U	NA	NA	NA	NA	Unknown	NA	NA	NA	NA	NA
Early		CD747644	2004	222	8807	6388220	6388441	1e-120	U	NA	NA	NA	NA	Unknown	NA	NA	NA	NA	NA
Early		CD747027	565	538	8859	6256028	6256413	0	D	BM616920	17000687149408 A.Gam.ad.cDNA.blood1	1e-180	TC15336	Unknown	TIGR Gene Index	NA	NA	NA	NA
Early	#	CD747615	1921	302	8987	7180948	7181238	1e-158	D	BM588381	17000687323365 A.Gam.ad.cDNA.blood1	1e-149	TC12289	Unknown	TIGR Gene Index	NA	NA	NA	NA
Early	#	CD747479	1316	231	8851	1293562	1293706	1e-59	U	NA	NA	NA	NA	Unknown	NA	NA	NA	NA	NA
Early	#	CD747261	941	296	8859	2589922	2590114	5e-86	U	NA	NA	NA	NA	Unknown	NA	NA	NA	NA	NA
Early		CD747164	764	283	8898	2292874	2293042	7e-91	D	BM584541	17000687280736 A.Gam.ad.cDNA.blood1	2e-89	NA	Unknown	NA	NA	NA	NA	NA
Early		CD746651	224	189	8848	1240750	1240873	2e-59	U	NA	NA	NA	NA	Unknown	NA	NA	NA	NA	NA
Early	#	CD747176	790	611	8960	16546184	16546523	1e-178	D	AL694055	AL694055 NAP1 NAP1-P16-B-10-5.	5e-42	NA	Unknown	NA	NA	NA	NA	NA
Early	#	CD747315	1007	707	8898	1146044	1146750	0	D	BM578612	17000687165871 A.Gam.ad.cDNA.blood1	0	NA	Unknown	NA	NA	NA	NA	NA
Early		CD747264	948	457	8807	11918833	11919145	1e-176	D	BM590005	17000687375739 A.Gam.ad.cDNA.blood1	2e-65	TC14952	Unknown	TIGR Gene Index	NA	NA	NA	NA
Early	#	CD747224	870	439	8960	3476126	3476341	1e-118	U	NA	NA	NA	NA	Unknown	NA	NA	NA	NA	NA
Early	#	CD747144	720	778	8844	16372	16814	0	U	NA	NA	NA	NA	Unknown	NA	NA	NA	NA	NA
Early	#	CD747679	2076	628	8964	11275307	11275931	0	U	NA	NA	NA	NA	Unknown	NA	NA	NA	NA	NA
Early		CD747025	563	280	8816	4477426	4477652	3e-96	D	BM651785	17000687374576 A.Gam.ad.cDNA1	1e-110	TC20590	Unknown	TIGR Gene Index	NA	NA	NA	NA
Early	#	CD746377	70	193	8807	2833737	2833880	4e-76	D	BM606182	17000659103246 A.Gam.ad.cDNA.blood1	1e-06	TC17544	Unknown	TIGR Gene Index	NA	NA	NA	NA
Early		CD747669	2048	318	8849	224255	224574	1e-154	D	BM645341	17000687316352 A.Gam.ad.cDNA1	2e-12	NA	Unknown	NA	NA	NA	NA	NA
Early	#	CD747736	2357	213	8960	10984948	10985055	2e-47	U	NA	NA	NA	NA	Unknown	NA	NA	NA	NA	NA
Early		CD747673	2058	304	8807	1876191	1876494	1e-171	X	EAA04595	(AAAB01008807) agCP3343	2e-44	TC12130	Unknown	TIGR Gene Index	NA	NA	NA	NA
Early	#	CD747732	2351	673	8849	272360	272638	1e-151	X	EAA07224	(AAAB01008849) agCP10779	2e-79	TC13561	Unknown	TIGR Gene Index	NA	NA	NA	NA
Early	#	CD747683	2084	589	8859	8641231	8641531	1e-126	D	BM635139	17000687556623 A.Gam.ad.cDNA1	0	NA	Unknown	NA	NA	NA	NA	NA
Early	#	CD747718	2328	591	8980	6232248	6232545	1e-152	U	NA	NA	NA	NA	Unknown	NA	NA	NA	NA	NA
Early	#	CD747083	624	855	8851	1378596	1379045	0	D	BM630064	17000687500844 A.Gam.ad.cDNA1	0	TC14732	Unknown	TIGR Gene Index	NA	NA	NA	NA
Early		CD747156	747	506	8986	4821074	4821336	1e-129	D	BM653321	17000687378120 A.Gam.ad.cDNA1	0	TC14633	Unknown	TIGR Gene Index	NA	NA	NA	NA
Early	#	CD747355	1055	588	8964	11637309	11637684	0	D	BM654965	17000687385383 A.Gam.ad.cDNA1	0	TC11402	Unknown	TIGR Gene Index	NA	NA	NA	NA
Early	#	CD746472	114	513	8964	1050496	1051003	0	D	BM593195	17000687441396 A.Gam.ad.cDNA.blood1	1e-167	TC11646	Unknown	TIGR Gene Index	NA	NA	NA	NA
Early	#	CD746465	113	334	8851	1605329	1605575	1e-130	X	EAA07336	(AAAB01008851) agCP10139	8e-20	TC13396	Unknown	TIGR Gene Index	NA	NA	NA	NA
Early	#	CD744822	2165	569	8807	2715384	2715927	0	X	EAA04540	(AAAB01008807) agCP3601	2e-08	TC12993	Unknown	TIGR Gene Index	NA	NA	NA	NA
Early		CD744821	2164	404	8888	1109000	1109208	1e-110	D	AJ285310	4A3B-AAI-A-06-R An. gambiae immune competent 4A3B	4e-88	TC18192	Unknown	TIGR Gene Index	NA	NA	NA	NA
Early	#	CD744236	551	597	8986	7902611	7903181	0	D	BM628892	17000687499263 A.Gam.ad.cDNA1	0	TC16800	Unknown	TIGR Gene Index	NA	NA	NA	NA
Early		CD744859	2229	663	7859	31440	31742	1e-168	X	EAA01346	(AAAB01008987) agCP12140	7e-77	TC12684	Unknown	TIGR Gene Index	NA	NA	NA	NA
Early		CD744358	742	604	8960	21754445	21755042	0	D	BM596104	17000687477758 A.Gam.ad.cDNA.blood1	2e-97	NA	Unknown	NA	NA	NA	NA	NA
Early	#	CD744817	2154	733	8905	718888	719499	0	D	BM586550	17000687317976 A.Gam.ad.cDNA.blood1	0	TC12654	Unknown	TIGR Gene Index	NA	NA	NA	NA
Early	#	CD744757	1912	371	8960	12826992	12827338	1e-173	D	AJ285012	4A3B-AAE-H-03-R An. gambiae immune competent 4A3B	1e-171	TC13426	Unknown	TIGR Gene Index	NA	NA	NA	NA
Early	#	CD743983	332	580	8972	368726	369282	0	U	NA	NA	NA	NA	Unknown	NA	NA	NA	NA	NA
Early		CD744280	604	300	8987	12080430	12080560	4e-68	U	NA	NA	NA	NA	Unknown	NA	NA	NA	NA	NA
Early		CD744414	863	511	8846	11071744	11072098	1e-158	U	NA	NA	NA	NA	Unknown	NA	NA	NA	NA	NA
Early	#	CD744715	1496	279	8986	7970604	7970839	1e-105	D	BM630550	17000687501601 A.Gam.ad.cDNA1	3e-67	TC19702	Unknown	TIGR Gene Index	NA	NA	NA	NA
Early		CD744923	2431	464	8859	915146	915573	0	U	NA	NA	NA	NA	Unknown	NA	NA	NA	NA	NA
Early		CD743621	133	230	8980	920109	920332	1e-115	X	EAA14516	(AAAB01008980) agCP8161	8e-05	TC12731	Unknown	TIGR Gene Index	NA	NA	NA	NA
Early	#	CD744852	2220	281	8823	2392542	2392819	1e-137	U	NA	NA	NA	NA	Unknown	NA	NA	NA	NA	NA
Early	#	CD744320	660	332	8807	12211169	12211500	0	D	BM585833	17000687308617 A.Gam.ad.cDNA.blood1	1e-177	NA	Unknown	NA	NA	NA	NA	NA
Early	#	CD744115	468	145	8976	179907	180049	2e-71	D	BM587916	17000687321801 A.Gam.ad.cDNA.blood1	3e-15	TC12046	Unknown	TIGR Gene Index	NA	NA	NA	NA
Early	#	CD744788	2037	446	8987	4492791	4493234	0	U	NA	NA	NA	NA	Unknown	NA	NA	NA	NA	NA
Early		CD747373	1082	740	8980	15128452	15129014	0	X	EAA14170	(AAAB01008980) agCP8263	1e-38	TC11641	Unknown	TIGR Gene Index	NA	NA	NA	NA
Early		CD746932	501	316	8933	1104249	1104562	1e-151	X	EAA09963	(AAAB01008933) agCP11863	9e-16	TC468879	Unknown	TIGR Gene Index	NA	NA	NA	NA
Early	#	CD744120	473	752	8900	2880739	2881240	0	D	BM644570	17000687314549 A.Gam.ad.cDNA1	0	TC16225	Unknown	TIGR Gene Index	NA	NA	NA	NA
Early	#	CD744015	354	858	8948	2102976	2103327	0	X	EAA10357	(AAAB01008948) agCP2160	1e-145	TC468272	Unknown	TIGR Gene Index	NA	NA	NA	NA
Early	#	CD745355	294	513	8964	1918755	1919056	1e-170	X	EAA12738	(AAAB01008964) agCP11537	7e-63	TC16508	Unknown	TIGR Gene Index	NA	NA	NA	NA
Early	#	CD746073	2157	502	8811	132604	133097	0	U	NA	NA	NA	NA	Unknown	NA	NA	NA	NA	NA
Early		CD745972	1793	323	8888	3230044	3230366	1e-166	X	AAM76200	(AY129458) RE67573p [D. melanogster]	1e-30	RE67573	Unknown	GadFly	NA	NA	NA	NA
Early	#	CD745634	759	453	8900	1123523	1123754	1e-114	U	NA	NA	NA	NA	Unknown	NA	NA	NA	NA	NA
Early	#	CD746828	381	461	8859	10582360	10582654	1e-158	X	EAA07663	(AAAB01008859) ebiP1225	2e-21	TC15946	Unknown	TIGR Gene Index	NA	NA	NA	NA
Early		CD746382	80	276	8980	11408263	11408424	1e-61	U	NA	NA	NA	NA	Unknown	NA	NA	NA	NA	NA
Early	#	CD746798	343	781	8807	9203555	9203989	0	D	BM654970	17000687385388 A.Gam.ad.cDNA1	0	TC10936	Unknown	TIGR Gene Index	NA	NA	NA	NA
Early		CD747087	632	675	8847	521791	522022	1e-112	X	EAA06789	(AAAB01008847) agCP7485	5e-52	TC11078	Unknown	TIGR Gene Index	NA	NA	NA	NA
Early	#	CD743714	173	759	8964	8224171	8224664	0	X	EAA12762	(AAAB01008964) agCP11305	1e-87	TC11972	Unknown	TIGR Gene Index	NA	NA	NA	NA
Early		CD744975	5	578	8987	15426655	15426933	1e-156	X	EAA01520	(AAAB01008987) agCP12023	4e-55	TC12261	Unknown	TIGR Gene Index	NA	NA	NA	NA
Early		CD744961	3	347	8851	1607187	1607289	5e-52	X	EAA07309	(AAAB01008851) agCP10095	9e-14	TC12397	Unknown	TIGR Gene Index	NA	NA	NA	NA
Early		CD745919	1646	108	8964	10272436	10272534	3e-31	D	BM591442	17000687386098 A.Gam.ad.cDNA.blood1	6e-25	TC14326	Unknown	TIGR Gene Index	NA	NA	NA	similar to CG14037 gene product {D. melanogaster}, complete
Early	#	CD747613	1919	368	8980	8593011	8593373	1e-172	D	AJ283977	4A3B-AAH-F-04-F An. gambiae immune competent 4A3B	1e-152	TC11768	Unknown	TIGR Gene Index	NA	NA	NA	similar to CG2076 gene product {D. melanogaster}, partial (81%)
Early		CD746034	1993	463	8859	2420420	2420803	0	X	EAA08030	(AAAB01008859) agCP1465	9e-68	TC19629	Unknown	TIGR Gene Index	NA	NA	NA	similar to CG9773 gene product {D. melanogaster}, partial (72%)
Early	#	CD744536	1030	582	8933	1408291	1408868	0	D	BM633658	17000687507568 A.Gam.ad.cDNA1	0	TC12443	Unknown	TIGR Gene Index	NA	NA	NA	weakly similar to CG13887 gene product {D. melanogaster}, partial (71%)
Early	#	CD747652	2020	512	8960	20725267	20725762	0	X	EAA10987	(AAAB01008960) agCP5738	1e-71	TC11455	Unknown	TIGR Gene Index	NA	NA	NA	weakly similar to CG16758 gene product {alt 2} [D. melanogaster], partial (77%)
Early	#	CD745351	290	611	8799	947111	947477	0	X	EAA03771	(AAAB01008799) agCP14813	2e-40	TC14874	Unknown	TIGR Gene Index	NA	NA	NA	weakly similar to CG4210 gene product {D. melanogaster}, partial (75%)
Early		CD745929	1658	130	8986	11635135	11635250	4e-35	D	BM594393	17000668645122 A.Gam.ad.cDNA.blood1	9e-34	TC13517	Unknown	TIGR Gene Index	NA	NA	NA	weakly similar to CG8963 gene product {D. melanogaster}, partial (33%)
Early	#	CD746021	1947	474	8859	9081185	9081388	1e-111	X	EAA07503	(AAAB01008859) agCP1684	1e-61	TC14165	Unknown	TIGR Gene Index	NA	NA	NA	weakly similar to EG:63B12.4 gene product {D. melanogaster}, partial (72%)
Early	#	CD744905	2306	213	8848	994496	994707	1e-107	X	EAA07041	(AAAB01008848) agCP7215	1e-26	TC14316	Unknown	GadFly	NA	NA	NA	weakly similar to GH04538p (CG8785) {D. melanogaster}, partial (86%)
Early		CD744580	1073	378	8987	6517333	6517545	5e-88	X	EAA01225	(AAAB01008987) agCP11921	3e-42	TC13482	Unknown	GadFly	NA	NA	extracellular	weakly similar to GH12267p (CG10152 (beat-IV)) {D. melanogaster}, partial (23%)
Early		CD744288	619	295	8846	4444213	4444300	2e-42	X	EAA06662	(AAAB01008846) agCP13539	5e-13	TC11744	Unknown	TIGR Gene Index	NA	NA	NA	weakly similar to head-elevated expression in 0.9 kb {D. melanogaster}, partial (60%)
Early		CD745625	721	608	8984	1490105	1490316	1e-109	X	EAA14891	(AAAB01008984) agCP4560	1e-83	TC20570	Unknown	TIGR Gene Index	NA	NA	NA	weakly similar to l(2)35Bg gene product {D. melanogaster}, partial (60%)
Early		CD745617	705	100	8859	3015183	3015231	6e-20	D	BM636619	17000687562387 A.Gam.ad.cDNA1	1e-18	TC11900	Unknown	TIGR Gene Index	NA	NA	NA	weakly similar to mucin-like glycoprotein 900 - Cryptosporidium parvum, partial (12%)
Early	#	CD745576	603	863	8904	602300	602735	0	X	EAA09623	(AAAB01008904) agCP15574	7e-53	TC10924	Unknown	TIGR Gene Index	NA	NA	NA	weakly similar to RE56733p {D. melanogaster}, complete
Early	#	CD747233	887	736	8963	1984962	1985317	0	D	BM621097	17000687445892 A.Gam.ad.cDNA1	1e-175	TC11809	Unknown	TIGR Gene Index	NA	NA	NA	weakly similar to SD05601p {D. melanogaster}, partial (85%)
Middle		CD747338	1040	892	8963	1712651	1713523	0	D	AL693130	AL693130 NAP1 NAP1-P06-E-07-5.	0	TC12532	Binding	TIGR Gene Index	GO:0003779(actin binding) + GO:0019899(enzyme binding)	NA	NA	similar to CG6891 gene product {D. melanogaster}, complete
Middle	#	CD747133	706	589	8986	8068740	8069260	0	D	BM593983	17000687444077 A.Gam.ad.cDNA.blood1	0	TC11476	Unknown	TIGR Gene Index	NA	NA	NA	NA
Middle		CD747123	689	689	8960	2713403	2713772	1e-165	D	BM606180	17000659103230 A.Gam.ad.cDNA.blood1	1e-98	NA	Unknown	NA	NA	NA	NA	NA
Middle		CD747199	821	379	8980	14547144	14547355	1e-111	D	BM645102	17000687315676 A.Gam.ad.cDNA1	1e-110	TC20668	Unknown	TIGR Gene Index	NA	NA	NA	NA
Middle		CD747583	1841	251	8987	519062	519308	1e-137	U	NA	NA	NA	NA	Unknown	NA	NA	NA	NA	NA
Middle		CD747628	1956	383	8807	2438588	2438880	1e-164	D	BM578678	17000687166267 A.Gam.ad.cDNA.blood1	1e-163	NA	Unknown	NA	NA	NA	NA	NA
Middle		CD747472	1302	282	8807	2458342	2458611	1e-148	X	EAA13107	(AAAB01008967) agCP2194	4e-06	TC465660	Unknown	TIGR Gene Index	NA	NA	NA	NA
Middle		CD747078	611	482	8960	10479521	10479821	1e-166	U	NA	NA	NA	NA	Unknown	NA	NA	NA	NA	NA
Middle		CD747520	1552	312	8859	167341	167569	1e-104	U	NA	NA	NA	NA	Unknown	NA	NA	NA	NA	NA
Middle		CD747153	741	549	8984	3524863	3525411	0	N	AJ439353	An. gambiae BAC clone 30E5	1e-36	BAC clone 30E5	Unknown	Amigo	NA	NA	NA	NA
Middle	#	CD746784	330	195	8963	2104847	2105034	1e-102	D	BM628205	17000687498244 A.Gam.ad.cDNA1	1e-89	NA	Unknown	NA	NA	NA	NA	NA
Middle		CD747254	918	630	8987	10554876	10555488	0	U	NA	NA	NA	NA	Unknown	NA	NA	NA	NA	NA
Middle	#	CD746937	509	169	8980	7123841	7123972	1e-66	U	NA	NA	NA	NA	Unknown	NA	NA	NA	NA	NA
Middle	#	CD747245	903	393	8987	4355724	4356042	1e-162	D	BM641449	17000687307990 A.Gam.ad.cDNA1	5e-19	NA	Unknown	NA	NA	NA	NA	NA
Middle	#	CD747632	1965	333	8987	1092049	1092375	1e-159	U	NA	NA	NA	NA	Unknown	NA	NA	NA	NA	NA
Middle		CD747207	837	621	8960	15830942	15831224	1e-126	D	BM608280	17000687086231 A.Gam.ad.cDNA.blood1	3e-52	NA	Unknown	NA	NA	NA	NA	NA
Middle		CD747691	2098	486	8986	8971782	8972267	0	D	BM653789	17000687378962 A.Gam.ad.cDNA1	0	NA	Unknown	NA	NA	NA	NA	NA
Middle	#	CD747408	1124	394	8966	820248	820637	0	D	BM599456	17000687043187 A.Gam.ad.cDNA.blood1	1e-173	TC12904	Unknown	TIGR Gene Index	NA	NA	NA	NA
Middle		CD743517	81	114	8810	356158	356262	1e-50	U	NA	NA	NA	NA	Unknown	NA	NA	NA	NA	NA
Middle	#	CD744380	777	393	8846	9119018	9119240	1e-102	U	NA	NA	NA	NA	Unknown	NA	NA	NA	NA	NA
Middle	#	CD744460	965	257	8968	2015950	2016189	1e-133	D	BM596987	17000668915697 A.Gam.ad.cDNA.blood1	1e-127	NA	Unknown	NA	NA	NA	NA	NA
Middle		CD744866	2238	370	8987	1068068	1068246	6e-92	X	AAF48961	(AE003512) CG14199-PA [D. melanogster]	2e-22	CG14199	Unknown	GadFly	NA	NA	NA	NA
Middle		CD744886	2270	528	8984	3565490	3565798	1e-161	D	BM653537	17000687378504 A.Gam.ad.cDNA1	1e-160	NA	Unknown	NA	NA	NA	NA	NA
Middle		CD744147	491	108	8984	6015585	6015687	6e-52	U	NA	NA	NA	NA	Unknown	NA	NA	NA	NA	NA
Middle	#	CD744805	2109	509	8879	2035182	2035395	1e-117	X	EAA08363	(AAAB01008879) agCP2969	5e-75	TC470325	Unknown	TIGR Gene Index	NA	NA	NA	NA
Middle	#	CD744787	2036	691	8964	1797643	1798332	0	X	EAA12446	(AAAB01008964) agCP11044	1e-103	TC466133	Unknown	TIGR Gene Index	NA	NA	NA	NA
Middle	#	CD743506	64	545	8807	824090	824622	0	D	BE655793	UI-M-BH0-ajh-e-02-0-UI.r1 NIH_BMAP_M_S1 Mus musculus cDNA clone	0	NA	Unknown	NA	NA	NA	NA	NA
Middle		CD744403	835	344	8846	9092359	9092522	3e-74	D	AL695508	AL695508 NAP1 NAP1-P31-C-03-5.	7e-73	TC11373	Unknown	TIGR Gene Index	NA	NA	NA	NA
Middle	#	CD744055	400	338	8816	3742802	3743085	1e-127	D	AJ285672	4A3B-AAV-H-09-R An. gambiae immune competent 4A3B	1e-135	TC14083	Unknown	TIGR Gene Index	NA	NA	NA	NA
Middle		CD743762	203	545	7995	10812	10992	2e-80	X	EAA03168	(AAAB01007995) agCP4108	2e-50	TC11877	Unknown	TIGR Gene Index	NA	NA	NA	NA
Middle		CD744488	988	667	8905	128914	129398	0	X	EAA09736	(AAAB01008905) agCP4376	1e-87	TC11606	Unknown	TIGR Gene Index	NA	NA	NA	NA
Middle	#	CD745708	972	287	8888	473454	473697	1e-103	X	NP_649929	(NM_141672) CG9443 gene product [D. melanogster] gb|AAK93117.1| (AY051693) LD23959p [D. melanogster] gb|AAG22137.2| (AE003683) CG9443-PA [D. melanogster]	3e-12	CG9443	Unknown	GadFly	NA	NA	Golgi vesicle	NA
Middle	#	CD745637	766	362	8964	10014208	10014436	1e-126	D	BM608576	17000659103493 A.Gam.ad.cDNA.blood1	1e-125	TC11199	Unknown	TIGR Gene Index	NA	NA	NA	NA
Middle	#	CD745359	298	327	8846	11182111	11182425	1e-177	U	NA	NA	NA	NA	Unknown	NA	NA	NA	NA	NA
Middle		CD745983	1808	534	8807	1879898	1880292	0	D	BM626401	17000687495012 A.Gam.ad.cDNA1	1e-173	NA	Unknown	NA	NA	NA	NA	NA
Middle	#	CD746053	2095	298	8960	1216140	1216351	1e-111	D	BM654272	17000687380394 A.Gam.ad.cDNA1	1e-111	TC19884	Unknown	TIGR Gene Index	NA	NA	NA	NA
Middle		CD746871	421	724	8960	4842450	4843167	0	D	BM616678	17000687149082 A.Gam.ad.cDNA.blood1	0	TC11696	Unknown	TIGR Gene Index	NA	NA	NA	NA
Middle		CD747337	1039	569	8888	383017	383579	0	D	BM587581	17000687321389 A.Gam.ad.cDNA.blood1	0	NA	Unknown	NA	NA	NA	NA	NA
Middle	#	CD743883	261	284	8944	3034954	3035118	6e-76	D	BM615881	17000659210537 A.Gam.ad.cDNA.blood1	1e-74	TC11880	Unknown	TIGR Gene Index	NA	NA	NA	NA
Middle		CD744251	562	346	8888	1641686	1641847	8e-87	D	BM593162	17000687441357 A.Gam.ad.cDNA.blood1	5e-83	TC16756	Unknown	TIGR Gene Index	NA	NA	NA	NA
Middle	#	CD745454	462	710	8846	588871	589485	0	X	EAA06677	(AAAB01008846) agCP13114	1e-44	TC11332	Unknown	TIGR Gene Index	NA	NA	NA	NA
Middle	#	CD743936	276	626	8987	2331394	2331737	0	X	EAA01460	(AAAB01008987) agCP12011	4e-64	TC462419	Unknown	TIGR Gene Index	NA	NA	NA	NA
Middle	#	CD746157	5	578	8987	15426655	15426933	1e-156	X	EAA01520	(AAAB01008987) agCP12023	4e-55	TC12261	Unknown	TIGR Gene Index	NA	NA	NA	NA
Middle		CD746088	1	470	8807	6979521	6979806	1e-160	N	AY119055	D. melanogster LP07070 full insert cDNA	3e-27	LP07070 full insert cDNA	Unknown	GadFly	NA	NA	NA	NA
Middle	#	CD744899	2295	700	8964	6736148	6736311	6e-78	X	EAA12363	(AAAB01008964) agCP10880	1e-96	TC19843	Unknown	TIGR Gene Index	NA	NA	NA	similar to CG8386 gene product {D. melanogaster}, complete
Middle	#	CD745841	1216	457	8900	310893	311338	0	X	EAA09332	(AAAB01008900) agCP15068	4e-36	TC20244	Unknown	GadFly	NA	NA	NA	similar to ref|NP_611968.1| (NM_138124) CG3589 gene product [D. melanogaster] gb|AAL28675.1| (AY061127) LD11031p [D. melanogaster] gb|AAF47272.2| (AE003465) CG3589-PA [D. melanogaster] 6e-05
Middle		CD744865	2237	376	8848	1183645	1183881	1e-106	X	EAA07072	(AAAB01008848) agCP7178	2e-50	TC13742	Unknown	TIGR Gene Index	NA	NA	NA	weakly similar to CG10849 (Sc2) gene product {D. melanogaster}, partial (88%)
Middle		CD744720	1508	259	8960	17113252	17113510	1e-142	X	EAA11345	(AAAB01008960) agCP5454	6e-39	TC17856	Unknown	TIGR Gene Index	NA	NA	NA	weakly similar to CG5199 gene product {D. melanogaster}, partial (40%)
Middle	#	CD744150	499	975	8978	1499378	1499803	0	X	EAA13633	(AAAB01008978) agCP7600	1e-110	TC12623	Unknown	GadFly	NA	NA	mitochondrion	weakly similar to CG6459 gene product {D. melanogaster}, partial (75%)
Middle	#	CD745803	1131	532	8980	10758704	10758881	2e-70	X	EAA14330	(AAAB01008980) ebiP6009	4e-11	TC14069	Unknown	TIGR Gene Index	NA	NA	NA	weakly similar to CG6712 gene product {D. melanogaster}, partial (76%)
Middle	#	CD746022	1949	262	8987	1488	1747	1e-145	X	EAA01736	(AAAB01008987) agCP12846	7e-12	TC10919	Unknown	TIGR Gene Index	NA	NA	NA	weakly similar to predicted using Genefinder; preliminary prediction {Caenorhabditis elegans}, partial (38%)
Middle		CD744800	2083	421	8799	2183504	2183718	1e-112	X	EAA03679	(AAAB01008799) agCP14737	8e-45	TC12813	Unknown	TIGR Gene Index	NA	NA	NA	weakly similar to putative {Mus musculus}, partial (88%)
Middle		CD746906	457	608	8888	1536614	1536994	0	X	EAA08882	(AAAB01008888) agCP7942	6e-47	TC15234	Unknown	TIGR Gene Index	NA	NA	NA	weakly similar to RE03116p {D. melanogaster}, partial (79%)
Middle		CD744381	778	1043	8807	11716177	11717214	0	X	EAA04723	(AAAB01008807) agCP3818	1e-152	TC13880	Unknown	GadFly	NA	NA	NA	weakly similar to SD05789p (CG12016) {D. melanogaster}, partial (29%)
Middle		CD747747	2375	137	8980	809418	809553	4e-69	D	BM602899	17000687071928 A.Gam.ad.cDNA.blood1	9e-68	TC12122	Unknown	TIGR Gene Index	NA	NA	NA	weakly similar to symbol=BG:DS09217.1; cDNA=method:''sim4'' score:''1000.0'' desc:''GH01660 GH Drosophila, partial (68%)
Late		CD747709	2150	177	8987	1676706	1676852	6e-78	X	EAA01596	(AAAB01008987) agCP12321	8e-08	TC13348	Binding	GadFly	phosphatidylethanolamine binding	NA	NA	weakly similar to CG17919 gene product {D. melanogaster}, partial (61%)
Late	#	CD746920	490	675	8880	2354184	2354860	0	D	BM609729	17000687106896 A.Gam.ad.cDNA.blood1	2e-84	TC12949	Unknown	TIGR Gene Index	NA	NA	NA	NA
Late	#	CD747735	2356	352	8807	1598369	1598660	1e-157	U	NA	NA	NA	NA	Unknown	NA	NA	NA	NA	NA
Late	#	CD747493	1337	564	8984	5665292	5665855	0	D	BM600435	17000687054156 A.Gam.ad.cDNA.blood1	0	TC12262	Unknown	TIGR Gene Index	NA	NA	NA	NA
Late	#	CD747612	1918	414	8949	21966	22252	1e-129	X	EAA10516	(AAAB01008949) agCP5117	1e-31	TC13393	Unknown	TIGR Gene Index	NA	NA	NA	NA
Late	#	CD746820	370	141	8839	1878855	1878969	3e-56	U	NA	NA	NA	NA	Unknown	NA	NA	NA	NA	NA
Late	#	CD747095	638	361	8807	4852035	4852184	7e-67	D	AJ282353	4A3A-AAT-A-04-R An. gambiae immune competent 4A3A	2e-65	NA	Unknown	NA	NA	NA	NA	NA
Late		CD746381	79	227	8980	2824686	2824907	1e-115	U	NA	NA	NA	NA	Unknown	NA	NA	NA	NA	NA
Late	#	CD747267	955	393	8849	273778	274159	0	X	EAA07224	(AAAB01008849) agCP10779	4e-24	TC13561	Unknown	TIGR Gene Index	NA	NA	NA	NA
Late		CD747640	1995	473	8968	2686603	2687073	0	U	NA	NA	NA	NA	Unknown	NA	NA	NA	NA	NA
Late		CD746819	369	536	8960	17881066	17881509	0	U	NA	NA	NA	NA	Unknown	NA	NA	NA	NA	NA
Late		CD747550	1755	184	8816	4853146	4853328	2e-82	U	NA	NA	NA	NA	Unknown	NA	NA	NA	NA	NA
Late	#	CD747686	2088	625	8980	9579195	9579701	0	D	BM652164	17000687375186 A.Gam.ad.cDNA1	0	TC19945	Unknown	TIGR Gene Index	NA	NA	NA	NA
Late	#	CD747614	1920	361	8859	3010861	3010990	2e-67	X	EAA07759	(AAAB01008859) agCP1097	2e-49	TC11562	Unknown	TIGR Gene Index	NA	NA	NA	NA
Late		CD747529	1722	606	8859	9676869	9677110	1e-127	X	EAA08011	(AAAB01008859) agCP1581	1e-101	TC14178	Unknown	TIGR Gene Index	NA	NA	NA	NA
Late		CD747209	841	594	8799	2544829	2545319	0	D	BM583070	17000687277449 A.Gam.ad.cDNA.blood1	0	TC13322	Unknown	TIGR Gene Index	NA	NA	NA	NA
Late		CD746387	89	118	8978	316472	316575	1e-28	U	NA	NA	NA	NA	Unknown	NA	NA	NA	NA	NA
Late		CD747713	2163	143	8816	1951993	1952099	5e-47	U	NA	NA	NA	NA	Unknown	NA	NA	NA	NA	NA
Late		CD747619	1935	473	8823	828231	828699	0	D	AJ284854	4A3B-AAD-B-04-R An. gambiae immune competent 4A3B	0	TC15837	Unknown	TIGR Gene Index	NA	NA	NA	NA
Late		CD747266	954	269	8960	12609568	12609722	8e-69	D	BM630218	17000687501062 A.Gam.ad.cDNA1	1e-107	TC19581	Unknown	TIGR Gene Index	NA	NA	NA	NA
Late	#	CD746908	463	647	8898	327617	328221	0	N	AC073834	H. sapiens BAC clone RP11-250N10 from 2, complete sequence	4e-06	BAC clone RP11-250N10 from 2	Unknown	Amigo	NA	NA	NA	NA
Late	#	CD747740	2364	672	8807	2407162	2407817	0	D	BM577579	17000687163982 A.Gam.ad.cDNA.blood1	4e-46	NA	Unknown	NA	NA	NA	NA	NA
Late	#	CD744684	1292	169	8846	5886074	5886231	5e-72	D	BM633296	17000687506994 A.Gam.ad.cDNA1	4e-14	NA	Unknown	NA	NA	NA	NA	NA
Late	#	CD744401	830	565	8964	1919261	1919496	1e-126	X	EAA12738	(AAAB01008964) agCP11537	1e-32	TC16508	Unknown	TIGR Gene Index	NA	NA	NA	NA
Late		CD744832	2179	296	8960	12696328	12696624	1e-162	D	BM624124	17000687490608 A.Gam.ad.cDNA1	1e-117	NA	Unknown	NA	NA	NA	NA	NA
Late	#	CD744750	1882	353	8807	10412088	10412333	1e-136	U	NA	NA	NA	NA	Unknown	NA	NA	NA	NA	NA
Late		CD744777	1983	641	8807	9078772	9079183	0	X	EAA04695	(AAAB01008807) agCP3493	3e-96	TC474765	Unknown	TIGR Gene Index	NA	NA	NA	NA
Late	#	CD744298	634	707	8966	1807617	1808013	0	X	EAA09755	(AAAB01008907) agCP7303	3e-21	TC468995	Unknown	TIGR Gene Index	NA	NA	NA	NA
Late		CD744728	1524	234	8816	3605781	3605979	3e-85	U	NA	NA	NA	NA	Unknown	NA	NA	NA	NA	NA
Late	#	CD744744	1549	208	8847	453775	453980	2e-88	D	BM601518	17000687067774 A.Gam.ad.cDNA.blood1	9e-63	TC16552	Unknown	TIGR Gene Index	NA	NA	NA	NA
Late	#	CD744672	1264	121	8898	1751583	1751702	3e-61	X	EAA09082	(AAAB01008898) agCP14155	4e-15	TC15917	Unknown	TIGR Gene Index	NA	NA	NA	NA
Late		CD743723	183	161	8960	14284311	14284417	4e-54	D	BM589590	17000668410117 A.Gam.ad.cDNA.blood1	7e-66	NA	Unknown	NA	NA	NA	NA	NA
Late		CD744853	2221	393	8987	10377843	10378014	3e-87	X	EAA00869	(AAAB01008987) agCP12627	2e-65	TC14985	Unknown	TIGR Gene Index	NA	NA	NA	NA
Late	#	CD744871	2248	134	8823	1354471	1354594	3e-51	N	AC004299	D. melanogster DNA sequence (P1 DS07982 (D185)), complete	6e-32	DNA sequence (P1 DS07982 (D185))	Unknown	GadFly	NA	NA	NA	NA
Late	#	CD744454	947	617	8960	500838	501448	0	U	NA	NA	NA	NA	Unknown	NA	NA	NA	NA	NA
Late		CD744451	935	416	7663	39399	39641	1e-125	D	BM627639	17000687497194 A.Gam.ad.cDNA1	1e-89	NA	Unknown	NA	NA	NA	NA	NA
Late		CD744262	579	302	8823	210189	210318	2e-50	U	NA	NA	NA	NA	Unknown	NA	NA	NA	NA	NA
Late	#	CD744387	788	594	8888	237824	238066	1e-130	D	AJ283938	4A3B-AAH-B-12-F An. gambiae immune competent 4A3B	0	TC17067	Unknown	TIGR Gene Index	NA	NA	NA	NA
Late	#	CD744436	911	466	8859	2957713	2958078	0	X	EAA07999	(AAAB01008859) agCP1536	6e-25	TC14721	Unknown	TIGR Gene Index	NA	NA	NA	NA
Late	#	CD746840	392	1079	8807	3277115	3278024	0	D	BM077087	TrEST-A3823 TrEST-A Hypocrea jecorina cDNA clone Tr-A3823 5'.	0	NA	Unknown	NA	NA	NA	NA	NA
Late	#	CD745607	673	429	8987	14236647	14236917	1e-132	X	EAA01696	(AAAB01008987) agCP12125	9e-20	TC462655	Unknown	TIGR Gene Index	NA	NA	NA	NA
Late	#	CD745931	1662	507	8964	8378285	8378693	0	X	EAA12432	(AAAB01008964) agCP11252	3e-49	TC15938	Unknown	TIGR Gene Index	NA	NA	NA	NA
Late		CD745461	477	510	8807	1018455	1018885	0	D	BM590122	17000687376275 A.Gam.ad.cDNA.blood1	8e-19	NA	Unknown	NA	NA	NA	NA	NA
Late	#	CD746003	1867	371	8859	901622	901932	1e-175	X	EAA07840	(AAAB01008859) agCP1563	3e-11	TC13716	Unknown	TIGR Gene Index	NA	NA	NA	NA
Late	#	CD745602	663	205	8849	1272578	1272634	4e-24	U	NA	NA	NA	NA	Unknown	NA	NA	NA	NA	NA
Late		CD745821	1155	325	8960	18110682	18110944	1e-134	X	EAA11094	(AAAB01008960) agCP6351	2e-30	TC14228	Unknown	TIGR Gene Index	NA	NA	NA	NA
Late	#	CD745578	608	771	8968	686986	687453	0	D	BM629424	17000668639595 A.Gam.ad.cDNA1	1e-53	TC13301	Unknown	TIGR Gene Index	NA	NA	NA	NA
Late	#	CD746917	489	616	8880	2353348	2353785	0	D	BM587603	17000687321412 A.Gam.ad.cDNA.blood1	0	TC12950	Unknown	TIGR Gene Index	NA	NA	NA	NA
Late	#	CD743947	286	657	8980	9045688	9046204	0	X	EAA14089	(AAAB01008980) agCP8698	8e-48	TC464469	Unknown	TIGR Gene Index	NA	NA	NA	NA
Late	#	CD747188	809	749	8986	9034697	9034955	1e-110	X	EAA00733	(AAAB01008986) agCP9412	2e-86	TC463504	Unknown	TIGR Gene Index	NA	NA	NA	NA
Late	#	CD747306	1001	628	8859	12049257	12049683	0	X	EAA07523	(AAAB01008859) agCP1210	1e-106	NP470603	Unknown	TIGR Gene Index	NA	NA	NA	NA
Late	#	CD744564	1058	604	8898	3557020	3557268	1e-127	X	EAA09295	(AAAB01008898) agCP14165	1e-62	TC17519	Unknown	TIGR Gene Index	NA	NA	NA	NA
Late	#	CD745354	293	648	8980	2255479	2255881	0	X	EAA14137	(AAAB01008980) agCP8081	4e-57	TC13745	Unknown	TIGR Gene Index	NA	NA	NA	NA
Late		CD745348	288	426	8816	3876941	3877314	0	D	BM597393	17000687494527 A.Gam.ad.cDNA.blood1	1e-124	NA	Unknown	NA	NA	NA	NA	NA
Late		CD745298	257	200	8987	957426	957619	1e-102	X	EAA12026	(AAAB01008962) agCP10378	2e-09	TC466749	Unknown	TIGR Gene Index	NA	NA	NA	NA
Late	#	CD745752	1025	559	8807	672356	672904	0	X	EAA04556	(AAAB01008807) agCP3460	1e-21	TC11845	Unknown	TIGR Gene Index	NA	NA	NA	NA
Late	#	CD743917	270	475	8807	2099861	2100299	0	D	BM600177	17000687051196 A.Gam.ad.cDNA.blood1	1e-151	TC12555	Unknown	TIGR Gene Index	NA	NA	NA	NA
Late	#	CD745157	143	1104	8964	12183910	12184857	0	X	EAA12626	(AAAB01008964) agCP11565	1e-113	TC11082	Unknown	TIGR Gene Index	NA	NA	NA	NA
Late		CD743339	3	347	8851	1607187	1607289	5e-52	X	EAA07309	(AAAB01008851) agCP10095	9e-14	TC12397	Unknown	TIGR Gene Index	NA	NA	NA	NA
Late	#	CD747460	1226	672	8905	80711	81081	0	X	EAA09732	(AAAB01008905) agCP4343	1e-122	TC17356	Unknown	TIGR Gene Index	NA	NA	NA	similar to CG16717 gene product {D. melanogaster}, partial (58%)
Late	#	CD745890	1610	234	8976	288141	288339	1e-106	X	EAA13516	(AAAB01008976) ebiP1712	5e-15	TC13866	Unknown	TIGR Gene Index	NA	NA	NA	similar to CG1973 gene product {D. melanogaster}, partial (76%)
Late	#	CD744694	1427	142	8987	12029096	12029225	2e-59	X	EAA01096	(AAAB01008987) agCP12758	2e-09	TC17156	Unknown	TIGR Gene Index	NA	NA	NA	weakly similar to CG13601 gene product {D. melanogaster}, partial (61%)
Late	#	CD747381	1094	849	8898	2994118	2994556	0	X	EAA09117	(AAAB01008898) agCP14070	1e-74	TC12603	Unknown	TIGR Gene Index	NA	NA	NA	weakly similar to CG1458 gene product {D. melanogaster}, complete
Late		CD746939	512	726	8986	131913	132362	0	X	EAA00323	(AAAB01008986) agCP9445	1e-116	TC14344	Unknown	TIGR Gene Index	NA	NA	NA	weakly similar to CG3885 gene product {D. melanogaster}, partial (34%)
Late	#	CD747128	697	335	8964	12143205	12143530	1e-170	D	BM588516	17000687325933 A.Gam.ad.cDNA.blood1	7e-98	TC11617	Unknown	TIGR Gene Index	NA	NA	NA	weakly similar to CG4710 gene product {alt 1} [D. melanogaster], partial (34%)
Late	#	CD747708	2147	407	8984	1466671	1467058	0	D	BM614069	17000687140871 A.Gam.ad.cDNA.blood1	2e-48	TC11633	Unknown	TIGR Gene Index	NA	NA	NA	weakly similar to LD46023p {D. melanogaster}, partial (50%)
Late	#	CD747486	1327	283	8987	3203196	3203399	1e-110	X	EAA01158	(AAAB01008987) agCP12849	3e-13	TC20863	Unknown	TIGR Gene Index	NA	NA	NA	weakly similar to putative {Mus musculus}, partial (78%)
Late	#	CD747566	1780	706	8980	11608709	11609108	0	X	EAA02753	(AAAB01006447) agCP3106	1e-102	TC16530	Unknown	TIGR Gene Index	NA	NA	NA	weakly similar to RE26983p {D. melanogaster}, partial (66%)
